# Supplementary material for: Inferring the Perturbed microRNA Regulatory Networks in Cancer Using Hierarchical Gene Co-Expression Signatures
Source: PLoS One. 2013 Nov 20;8(11):e81032. doi: 10.1371/journal.pone.0081032 (PMC3835731; doi:10.1371/journal.pone.0081032)
Supplement: Table S1 — The detailed results of miRHiC, GSEA, HG-test, miRDeG and miRKM. (XLSX) [file pone.0081032.s001.xlsx]

## Sheet: miRHiC-GSE19804-LUCvsN
miRNA	pvalue	qvalue	sum_target_score	pscore	n_overlap	n_target	cluster	n_cluster	overlap_gene
miR-125a-5p/125b-5p/351/670/4319	0	0	225	0	24	539	C2	355	10245:10|10452:13|10999:4|11313:4|2101:13|23381:7|28511:7|286077:1|400506:7|51114:1|5127:7|51499:13|57648:13|57657:13|57827:13|64118:13|7264:13|79829:1|79874:13|79932:10|84000:13|8694:13|89941:10|93210:13
miR-130ac/301ab/301b/301b-3p/454/721/4295/3666	0	0	957	0	105	578	C11	1216	10742:13|10955:13|10957:7|10979:10|11069:13|11113:10|115572:10|120892:13|131583:13|152006:13|166336:10|1808:10|1901:10|1906:7|219654:4|221981:10|2295:13|23071:13|23111:13|23143:4|23327:10|23328:10|23336:4|23414:13|23446:10|23673:13|255743:13|26084:10|26122:13|2697:13|285203:13|29094:13|29915:1|3131:7|317649:7|3202:7|344148:10|3708:10|375346:13|3815:7|387758:10|389136:7|4038:10|4084:1|4134:7|4204:…
miR-340-5p	0	0	105	0	21	276	C1	363	140609:1|147463:7|1910:4|196527:1|221303:7|23414:10|253827:10|4118:7|57608:1|5787:4|6943:7|7145:10|79047:1|84969:10|85358:1|8676:1|9079:4|9510:4|969:1|9806:10|9922:4
miR-874	0	0	83	0	8	156	C2	355	10245:10|2101:13|5127:10|55262:13|6764:10|6895:13|79947:4|92979:10
miR-26ab/1297/4465	0.0011	0.0208944	269	1	26	493	C9	552	10036:10|10651:13|124801:10|1278:10|1289:1|1300:10|1301:7|144110:10|1763:13|2146:13|23213:13|26292:7|2762:13|2976:10|3159:13|3221:10|3838:13|4124:7|5352:13|54664:13|55069:4|55969:13|7328:10|8483:13|8702:10|9603:10
miR-149	0.0012	0.0220815	261	1	33	273	C10	1071	10228:4|11143:7|127833:7|140700:13|162:13|1741:1|2256:7|254439:4|25855:7|2673:4|27113:10|29914:1|29920:4|29926:10|3163:7|4324:10|4351:7|51337:13|51451:13|55163:7|55222:7|55731:4|55971:7|56061:10|57505:10|57827:13|63875:13|6732:13|7203:13|84706:1|8507:10|9761:7|9986:4
miR-29abcd	0.0018	0.0278925	391	2	43	691	C9	552	10336:4|10765:13|10951:7|1196:10|1277:13|1278:13|1281:13|1289:13|1290:13|1293:13|1294:13|1301:13|144110:7|192683:13|2049:7|206358:10|22801:7|26521:13|2821:10|3068:7|3416:1|347733:7|4232:13|4237:7|4605:13|51726:10|54732:7|5480:13|55203:4|56034:13|57214:10|57510:7|63894:10|653659:13|6804:4|7328:1|80028:7|81839:4|84313:4|8487:13|871:7|9110:7|9678:4
miR-200bc/429/548a	0.002	0.0294421	320	2	47	555	C3	523	10186:13|10491:7|10769:7|10810:13|115330:4|130733:4|1602:1|1843:7|2078:1|219654:1|2273:10|22856:1|22873:13|2294:10|2295:7|23090:7|23414:13|256691:10|26524:1|266812:10|27244:10|2823:10|2908:1|29915:1|29970:7|3202:7|3791:10|4163:7|4692:7|51435:1|57493:1|57515:7|57569:4|57608:4|687:13|6910:10|6935:13|79047:7|79602:10|79974:10|81849:4|84056:4|8613:10|91851:10|9314:7|9647:4|9710:1
miR-145	0.0051	0.0638955	295	5	31	457	C1	363	10391:10|10894:13|130733:10|1879:10|196527:13|2078:7|2308:7|23090:7|23414:7|23710:10|3202:7|395:13|4211:7|4739:13|477:4|4781:7|5376:7|5420:7|57584:10|60468:13|64786:13|7111:7|7225:13|8322:4|83716:13|858:10|9314:4|9590:13|9710:13|9749:10|9844:13
miR-370	0.0127	0.116554	197	14	20	218	C10	1071	10079:10|144501:13|2256:13|22993:13|29954:7|387338:10|51060:10|51538:13|54733:4|54802:10|54978:7|55588:1|56970:13|6495:13|8576:13|8906:7|90990:7|9618:7|9761:13|9794:13
miR-24/24ab/24-3p	0.0128	0.11706	332	14	35	388	C10	1071	10228:10|10322:10|10509:13|10554:13|10953:7|11079:7|11313:7|155382:7|162461:10|2256:13|23225:10|252839:13|2673:4|27113:10|29943:13|388228:4|410:13|4221:4|4351:13|51060:7|51308:13|54620:4|55128:10|55163:13|55285:10|55765:13|56061:1|56970:7|57505:13|57827:13|5792:13|7203:13|92312:1|955:10|9761:10
let-7/98/4458/4500	0.0142	0.123786	743	16	98	643	C13	1784	10072:13|10076:7|10245:7|10336:4|10505:13|10898:4|112950:13|113278:13|113878:13|115908:13|1174:7|121227:13|124583:10|1277:7|1278:13|127833:7|1281:13|1290:7|1299:4|1301:4|144097:7|1763:13|1857:13|2256:10|22801:4|23213:4|23463:1|23583:13|2542:4|2582:13|25825:10|2590:7|25953:7|26031:10|26229:7|26292:4|27005:4|283209:1|283377:10|28511:4|28969:10|29128:7|30001:7|3159:10|3227:4|3418:4|376267:4|388228:4…
miR-378/422a/378bcdefhi	0.015	0.127354	59	17	5	118	C2	355	149420:10|26262:13|51114:10|57648:13|79096:13
miR-133abc	0.0175	0.137396	334	20	43	429	C10	1071	10525:1|10999:1|11276:10|118980:13|1267:13|127833:13|139231:7|149420:7|162:13|197407:1|22928:13|22993:4|23197:4|23647:10|27351:1|283377:1|28982:10|29914:4|3728:7|4324:4|51043:10|5198:13|53335:7|54620:10|54994:4|55257:7|55974:13|56061:1|57171:13|57648:4|6732:4|7469:7|79001:13|79183:13|79692:7|79829:10|79918:7|83871:4|8507:10|94056:7|9794:13|9937:13|9986:7
miR-202-3p	0.0175	0.137396	218	19	29	478	C9	552	10336:1|112950:7|1278:7|1281:7|1290:1|1293:10|1301:10|1978:4|22801:1|23213:4|2542:13|2590:13|26292:1|29128:13|30001:13|3418:7|4232:10|4312:13|51726:7|54468:13|56886:10|57486:7|58533:7|6241:7|6836:1|8445:4|8508:10|8846:13|9069:4
miR-146ac/146b-5p	0.0233	0.169163	171	29	21	126	C13	1784	10322:4|124454:1|131578:7|201254:7|23197:13|25853:13|27173:10|29128:10|3654:13|389792:10|3955:13|53335:4|55342:13|5709:10|5738:7|79183:1|84458:13|84516:1|8573:10|90326:4|9055:7
miR-122/122a/1352	0.0297	0.199091	56	38	5	117	C2	355	226:13|29954:4|2997:13|79581:13|79654:13
miR-19ab	0.034	0.216747	1128	41	132	718	C12	1390	10955:10|10957:13|11069:10|11113:7|11231:13|115572:10|120892:10|131583:13|1318:13|140609:4|1439:7|1490:10|151963:7|152006:10|153222:7|166336:13|169200:10|171024:13|1849:7|1901:13|1910:13|1960:10|201627:10|2152:13|220213:13|221981:7|2295:10|22998:13|23051:7|23111:7|23143:1|23208:7|23237:13|23266:10|23336:10|23414:13|23492:7|23499:10|23673:4|23710:10|23731:1|25943:13|26084:13|26122:10|2697:7|27303:…
miR-96/507/1271	0.0365	0.226239	795	45	99	629	C11	1216	1028:4|10424:7|10493:10|10659:10|11069:13|131583:4|140609:13|153222:7|1879:1|1979:13|201627:1|2034:4|2078:13|221037:13|221061:7|22808:13|2295:13|23051:1|2308:13|23136:10|23235:1|23242:7|23266:7|23299:10|23603:7|23705:7|23731:4|2534:10|256435:13|25802:1|25943:13|2702:4|2719:13|2776:10|2823:10|2824:10|311:7|3632:7|3708:13|3839:7|389136:4|3936:7|395:13|4092:10|4215:13|4478:13|4641:4|4659:4|493:10|50…
miR-23abc/23b-3p	0.0601	0.29859	548	75	77	620	C8	892	10019:7|10203:13|103910:13|10491:1|10810:4|10826:10|10957:7|130271:4|138151:13|140609:10|145567:10|1602:4|1612:4|1902:10|2034:4|2247:10|23090:7|23143:4|23266:13|23299:4|23499:4|23673:7|26051:4|26086:4|266812:13|2697:4|27143:10|27145:13|285203:1|286097:4|3090:7|3632:4|3683:13|3777:7|4134:10|4205:10|4211:10|4659:7|4734:4|4781:7|493:1|51185:10|5128:1|5142:13|51762:13|5325:1|55075:7|55752:4|5734:10|5…
miR-185/882/3473/4306/4644	0.0639	0.307638	226	84	25	161	C13	1784	11043:10|124808:4|127687:7|127833:7|131578:7|1786:13|2048:13|23381:7|24141:13|25973:13|27324:13|284361:10|29093:4|388228:1|493869:4|5306:13|54432:13|56924:13|56970:4|63894:13|6391:13|79685:1|79838:10|8507:10|92312:10
miR-339b/339-5p/3586-5p	0.0654	0.311058	397	85	40	116	C14	3397	10424:13|10493:13|10659:7|11276:13|112939:10|114898:13|127833:13|135:13|151126:13|1741:1|192683:7|2049:7|2273:10|23179:7|25853:7|26468:13|29128:10|3227:13|339105:7|4641:13|4781:4|51043:4|51278:13|5420:10|57673:13|604:13|60468:7|6532:4|653659:13|7846:10|79960:7|8322:7|84283:13|8462:13|8573:10|8846:13|9101:10|9267:13|9365:13|9811:4
miR-17/17-5p/20ab/20b-5p/93/106ab/427/518a-3p/519d	0.0661	0.312626	988	83	136	703	C12	1390	1026:7|10391:10|1073:10|10810:7|11069:10|11078:1|11113:7|11234:10|11342:4|11343:1|1264:10|130497:10|1326:7|1408:13|147463:13|150094:10|152006:4|152273:10|153222:1|1655:7|169200:10|1808:10|1844:13|1850:7|1901:4|1959:10|196527:13|201627:1|2152:10|219749:13|220213:10|222166:7|2294:7|23031:1|23111:4|23143:13|23299:7|23327:10|23328:10|23336:1|23414:10|23604:4|23731:7|2549:10|256435:10|26234:13|283383:…
miR-486-5p/3107	0.0662	0.312848	176	85	17	81	C11	1216	10659:13|11113:13|131873:13|2308:13|23331:13|2908:4|30815:13|5295:13|54941:1|6428:13|66036:10|6909:10|7111:7|81563:13|81926:10|9846:7|9912:10
miR-21/590-5p	0.0666	0.313735	323	84	47	188	C12	1390	10424:4|10938:7|130497:7|1316:4|153222:1|1850:7|1960:4|2078:1|23111:4|23328:7|23705:7|2549:4|26084:1|27244:4|27303:4|3977:7|4092:13|4147:13|4211:13|4487:7|4774:4|4781:10|4973:7|51309:13|5295:1|57514:10|59338:13|6281:7|6428:7|659:13|6909:10|7048:4|7056:1|7068:4|7078:4|7145:1|7248:4|7414:13|7832:7|80311:10|83478:13|83543:4|83595:7|8817:13|91404:10|969:13|9728:1
miR-543	0.0784	0.341507	66	109	9	331	C4	347	11335:1|23173:13|23753:7|23788:4|3842:10|55144:10|55969:7|8573:7|92344:7
miR-204/204b/211	0.0785	0.341724	121	103	13	378	C4	347	1174:13|201266:7|2048:13|23173:10|23658:13|5034:4|51373:13|51608:4|55144:10|57510:7|6241:13|79005:10|92344:4
miR-410/344de/344b-1-3p	0.0908	0.366515	219	124	69	187	C14	3397	10135:1|1051:1|11051:7|11335:4|1316:4|133:7|147968:1|1741:1|1808:4|1850:1|192683:10|203228:10|2113:1|221303:1|22885:1|2294:1|23200:4|23328:4|26031:1|26064:4|2624:1|2673:1|27095:10|283298:1|28984:1|3065:1|3110:1|375346:4|3815:1|403341:1|4092:10|4323:1|4345:1|4781:1|482:1|51128:1|55030:7|5577:4|55920:1|55958:1|5738:7|57519:1|57673:10|5806:7|5939:10|64332:4|6586:1|6910:7|7048:1|7220:10|7328:1|7414:4…
miR-383	0.098	0.37942	50	138	5	99	C4	347	10175:13|54732:4|56886:10|6472:10|79184:13
miR-224	0.1213	0.414803	340	170	43	218	C12	1390	115207:10|152006:13|153222:1|1808:7|1959:13|219972:7|22794:10|23090:13|23327:10|2354:1|23603:10|23764:4|255738:10|26122:10|26234:4|2643:7|2823:13|29094:10|3164:10|3202:4|3399:7|3730:1|375346:13|403341:1|4134:10|4774:1|4781:4|5082:13|50865:4|5209:13|54210:7|55841:4|5588:10|57584:10|5806:13|6910:10|7855:4|7994:13|84747:13|8613:7|8660:1|9444:13|9706:1
miR-329/329ab/362-3p	0.1246	0.419158	66	181	9	179	C6	394	10336:13|10951:4|11014:7|11335:4|2079:13|64222:13|79084:4|84283:4|8573:4
miR-376c/741-5p	0.1267	0.421855	224	178	29	140	C11	1216	10129:13|11231:4|11342:4|144165:1|199870:1|2013:10|221037:7|221981:13|22885:1|22998:13|23071:10|23328:13|266812:7|2824:7|4212:10|4781:1|493:13|5787:7|6711:4|7026:7|7049:1|7436:13|81553:7|85358:10|8613:4|8648:13|9060:13|9267:13|9728:4
miR-144	0.1371	0.434441	273	192	45	504	C3	523	1003:7|138151:13|140609:4|144165:7|1843:4|1879:1|2294:1|2308:4|23208:1|23266:1|23328:4|256435:4|25943:4|26051:10|2662:13|2908:7|3400:10|4093:13|4211:7|445815:4|4628:7|4781:1|482:4|492311:13|5420:10|57188:1|57493:4|57556:1|60468:10|6387:13|687:10|6886:1|6925:1|6935:1|7010:7|7026:4|7472:7|79633:13|80762:1|8322:7|83892:4|9365:10|9749:1|9754:13|9922:10
miR-9/9ab	0.1466	0.44492	272	212	44	676	C7	965	10401:1|10999:1|118980:13|124808:10|1267:1|139231:1|197407:1|23197:4|23321:4|23513:13|2591:13|27351:4|2805:10|283377:1|285368:4|3141:1|360023:1|3728:10|481:10|51272:4|53335:10|55240:10|55974:13|56061:1|56924:4|57147:7|57171:1|57673:13|6382:1|64766:4|64841:10|6862:4|79685:1|79711:13|83871:10|84705:10|8884:7|90780:7|92002:1|93183:13|94056:10|9670:4|9725:10|999:1
miR-22/22-3p	0.1496	0.448048	87	209	9	319	C2	355	127687:10|149420:13|23381:4|27166:10|54620:13|55651:13|63893:7|79932:7|8818:10
miR-25/32/92abc/363/363-3p/367	0.1538	0.452291	521	222	62	527	C8	892	1028:10|1316:7|133:7|138151:1|152006:13|1843:4|1901:10|1910:1|1959:7|22998:4|23143:13|23331:1|23414:4|253827:13|25928:10|25943:1|26207:10|26524:13|26577:13|2823:7|285016:13|344148:13|3678:13|3708:13|3777:1|4005:10|4092:10|4430:13|4659:10|4781:7|4801:1|493:7|5010:10|51762:7|56253:10|57188:13|5734:13|57419:13|57458:1|57493:7|5998:13|6428:7|659:13|66036:13|6925:4|6943:13|7405:7|7414:4|79834:7|79960:…
miR-326/330/330-5p	0.1543	0.452786	198	224	24	260	C10	1071	10953:13|10999:4|11230:7|127833:1|144501:10|147968:13|1741:1|1944:13|2101:4|2256:10|23197:10|29901:7|29943:7|51106:10|51400:13|550:7|55222:7|55342:10|55765:7|57643:4|63893:7|79692:13|81607:7|85359:13
miR-93/93a/105/106a/291a-3p/294/295/302abcde/372/373/428/519a/520be/520acd-3p/1378/1420ac	0.1591	0.457431	237	231	27	505	C1	363	10391:7|115330:10|1264:10|152273:10|171024:10|1910:13|196527:10|219749:10|2295:7|23328:13|23414:10|26040:13|2823:13|3764:10|4781:13|55273:13|57088:7|57493:1|6387:10|7026:4|7145:4|79633:7|79834:1|79901:4|81493:10|9846:7|9922:10
miR-592/599	0.1619	0.460054	28	249	4	104	C2	355	27089:10|28511:10|81572:1|84869:7
miR-455-5p	0.1669	0.464591	259	244	31	134	C12	1390	10957:10|122953:1|148932:13|163782:7|1901:7|2113:13|221981:7|23194:1|23414:7|2531:13|25943:1|29078:13|29915:1|3791:13|3839:4|4084:4|4659:10|4929:13|51763:10|6432:13|66008:7|7082:13|7855:13|79047:7|79834:4|80762:7|84079:13|84959:4|9021:13|9444:7|9728:10
miR-299/299-3p/3563-3p	0.1689	0.466354	57	263	6	52	C7	965	11143:10|51106:7|54620:4|54894:10|64063:13|7841:13
miR-379/1193-5p/3529	0.173	0.46988	51	290	6	51	C1	363	1906:10|2295:7|27253:10|5138:10|64786:7|84056:7
miR-134/3118	0.1894	0.482907	128	297	14	94	C13	1784	11143:7|124801:10|131578:1|1802:13|202915:7|2677:13|292:13|3654:4|55069:7|55695:13|84752:13|84948:10|89782:10|9570:7
miR-143/1721/4770	0.195	0.486997	132	287	18	212	C7	965	10130:7|11079:1|11143:7|124454:13|144501:7|1741:4|27339:10|285521:1|3026:10|5091:7|51280:13|54994:10|5523:1|7569:13|7841:13|79977:1|80023:1|84295:13
miR-199ab-5p	0.2111	0.497874	250	323	25	324	C10	1071	10098:13|11282:13|124808:13|23193:4|23225:13|23508:10|25959:7|27324:10|27351:10|29093:10|31:7|3309:10|51114:10|51308:7|55731:10|56913:13|57673:10|7263:13|7477:7|780:13|79829:10|8165:13|83986:10|84458:10|84948:4
miR-214/761/3619-5p	0.2135	0.499393	260	324	35	407	C10	1071	10228:1|10322:4|10898:10|156:4|2101:4|23096:7|23381:4|27346:1|27351:10|360023:1|376267:13|387338:13|51308:10|51400:10|51809:13|53335:10|55204:7|57171:7|57592:10|57643:10|57648:4|57662:10|63893:4|6712:10|7022:13|79094:10|79650:4|7988:10|81572:7|81607:4|83871:7|84295:10|84985:4|90326:1|9898:13
miR-154/872	0.2162	0.501071	75	368	9	73	C5	800	10529:1|147372:4|2824:7|366:10|401494:13|4134:10|63876:10|8436:10|9839:10
miR-141/200a	0.2179	0.502113	229	337	31	417	C3	523	115207:1|144165:1|171024:7|1959:4|2054:13|2078:7|219654:13|22873:1|23331:10|2824:7|2908:1|29970:13|344148:13|375346:7|389136:10|445815:7|4628:13|55075:13|57556:1|57576:7|60468:4|6387:13|6925:13|6935:13|7145:10|79834:4|8322:1|83857:1|84056:10|9374:10|9806:1
miR-223	0.226	0.506915	141	356	15	198	C7	965	10098:7|11276:13|139231:1|1869:1|22883:10|23225:13|2673:10|27347:10|3710:13|481:10|51248:13|7203:7|79838:7|84255:13|94056:13
miR-495/1192	0.2273	0.507662	86	357	20	350	C9	552	10970:1|11116:7|128869:1|203068:4|26147:1|27242:10|54732:7|54997:10|5531:7|5686:1|6391:4|64175:1|6472:1|64793:1|653659:7|6637:1|6662:4|79690:7|9678:7|9768:4
miR-505/505-3p	0.2285	0.508346	44	357	5	130	C2	355	144097:13|22883:4|51529:13|79947:7|9500:7
miR-496	0.2287	0.508459	119	371	14	74	C11	1216	11342:13|196527:7|2295:4|22998:13|5087:10|58475:10|64786:7|6867:7|7048:13|768211:10|79974:10|8322:1|9101:7|9459:7
miR-139-5p	0.2317	0.510143	157	382	16	216	C10	1071	10076:13|10098:7|10471:10|10972:10|202915:7|23438:10|2591:10|27113:4|2806:13|51573:13|51809:13|55731:10|84458:10|8507:4|92312:10|9289:13
miR-296-3p	0.2406	0.514954	36	392	3	37	C9	552	11226:13|3842:13|55856:10
miR-33ab/33-5p	0.2438	0.516618	99	393	15	215	C1	363	1879:7|1901:4|1910:1|23331:13|23414:4|253827:7|445815:13|4692:4|60468:10|64786:7|6925:7|7414:4|85004:7|9590:10|9749:1
miR-377	0.2474	0.518452	332	382	38	321	C8	892	10219:10|11142:10|115207:13|152006:13|166336:1|1849:7|1959:7|2113:13|23031:1|23208:13|23499:7|253827:1|26040:13|26577:13|266812:10|2908:7|29126:13|4659:13|4734:13|5166:13|5655:1|57458:10|57556:1|57608:1|5787:10|5937:10|5962:13|65055:10|7026:13|81553:7|81849:10|8322:4|83892:1|8648:7|8809:13|9706:10|9839:10|9922:10
miR-205/205ab	0.2505	0.519999	322	403	43	244	C11	1216	10203:7|10580:13|120892:13|138151:13|145781:4|1849:13|1902:10|196996:13|2294:13|23051:4|23235:7|23294:1|23705:13|2549:1|286097:13|32:7|3301:4|3554:13|3678:1|4038:4|4084:4|4242:10|4781:1|5010:7|51170:13|5140:7|54852:1|55679:7|55752:7|55841:4|57539:10|5797:13|5939:4|66008:13|6935:10|79960:7|80014:1|80223:4|8642:10|8648:4|9444:1|9728:13|9846:4
miR-382	0.2633	0.532423	50	442	8	104	C9	552	100128731:10|1277:1|3842:7|4232:10|55706:4|5738:4|65108:7|8445:7
miR-15abc/16/16abc/195/322/424/497/1907	0.2691	0.537843	411	427	45	807	C1	363	115290:10|1264:7|201627:10|2247:13|2277:10|22873:10|2308:10|23090:7|23266:10|23710:13|25802:4|2690:13|27253:10|27303:4|359845:10|3791:10|4134:7|51285:7|5295:13|5420:4|54674:10|55273:13|5549:1|55752:4|57088:13|57188:13|57419:7|5797:10|60468:4|6330:7|6642:10|6867:13|7049:10|7846:10|79633:13|8322:4|84056:13|8613:10|863:13|9365:10|9510:7|9590:13|969:10|9749:10|9811:1
miR-7/7ab	0.2848	0.551904	122	456	14	289	C9	552	100128731:10|10970:13|1278:4|142:13|26585:10|27102:4|283209:1|29128:13|3416:13|54039:10|54732:7|55969:10|57486:1|64838:13
miR-34ac/34bc-5p/449abc/449c-5p	0.2872	0.553978	266	470	26	392	C7	965	10072:13|10505:13|10509:10|10999:7|147015:13|197258:13|199953:7|2101:7|226:13|258010:10|27346:10|3939:13|51538:13|51809:13|55204:13|5523:13|5603:10|57657:13|5909:7|784:13|79977:4|8480:10|8704:7|90993:7|93129:13|9761:1
miR-183	0.2925	0.558492	430	491	46	257	C11	1216	10424:4|10497:13|10659:4|116159:13|145567:13|152137:4|221981:1|23051:13|23071:7|2308:10|23392:10|23414:13|23446:13|27244:13|2776:7|2908:7|3131:7|389337:10|4430:13|493:13|51646:10|51762:13|5332:10|5516:13|57458:13|57584:13|57669:7|58190:10|59277:13|5937:13|60468:7|63876:4|6642:10|6711:4|6925:7|6935:7|694:13|7248:7|79047:1|8417:4|84945:10|9107:13|9444:13|9590:10|9710:10|9839:7
miR-193/193b/193a-3p	0.2968	0.562087	327	505	33	150	C12	1390	115330:10|153222:4|1849:13|2113:10|22899:13|23051:10|23299:4|23327:1|23492:13|23705:13|23767:13|256435:13|3815:10|4038:13|4170:13|4215:10|4327:13|5128:7|57188:13|57493:13|5937:1|599:7|6925:10|7049:13|7248:10|7555:10|79633:13|80311:13|81849:13|84986:4|9120:13|94:7|9811:4
miR-208ab/208ab-3p	0.2991	0.563987	26	524	5	104	C6	394	10951:7|1829:4|26292:4|493856:7|55038:4
miR-136	0.3117	0.574105	38	543	5	143	C2	355	1869:7|23193:4|51021:10|57648:10|8704:7
miR-217	0.3149	0.576601	154	544	19	211	C3	523	10810:7|130733:13|140706:1|1602:10|22856:7|23331:13|256691:7|2823:13|353116:10|4692:7|51185:10|55752:7|60468:1|64786:7|6867:1|84617:13|91624:13|91851:10|9647:4
miR-191	0.3298	0.587846	86	644	8	33	C12	1390	1051:13|1849:13|219654:10|403341:13|4774:4|7082:13|7855:10|85358:10
miR-184	0.3491	0.601552	36	735	3	22	C7	965	8659:13|90993:13|9761:10
miR-320abcd/4429	0.3618	0.610085	84	644	15	419	C6	394	2188:10|23310:10|25917:1|25923:7|26521:13|3416:1|3842:1|4192:1|54664:7|57486:1|6391:4|643155:7|6596:7|86:4|9793:10
miR-135ab/135a-5p	0.3703	0.615595	589	659	73	416	C12	1390	10135:10|10979:10|10982:10|11234:13|115207:4|122953:7|151126:13|151963:13|152137:1|1850:7|1879:10|2012:4|219654:10|222166:7|22808:7|2308:13|23237:13|23522:7|259230:7|26040:4|26524:13|2690:10|2776:7|2869:7|3717:13|3839:7|3936:7|395:13|4134:4|4170:1|4205:7|4215:7|4641:10|467:7|493:4|51099:7|5325:10|55802:1|57631:4|599:4|6386:10|6387:7|6397:7|6424:10|6428:7|6532:4|659:1|663:7|6711:4|7048:7|7068:4|72…
miR-300/381/539-3p	0.4009	0.634203	393	729	93	469	C12	1390	10019:7|10135:7|10209:10|10580:4|10810:1|10957:7|10982:1|11342:1|115207:1|131583:1|138151:7|153222:1|1879:1|1960:1|2009:1|2013:4|2107:7|2113:7|2114:1|2152:1|220213:1|2295:7|2308:4|23208:7|23266:1|23414:13|23522:7|23603:1|23673:4|23710:13|23767:1|2531:7|253827:1|26054:10|266812:4|284996:4|2908:1|3090:1|3397:1|3398:10|3400:1|3601:13|3839:4|403341:7|4134:1|4147:13|4163:7|4211:1|4212:7|4628:7|4774:10…
miR-124/124ab/506	0.4088	0.638718	170	755	20	1088	C2	355	10269:10|10322:1|11018:13|144097:13|2639:13|2937:7|2997:4|51337:4|63893:10|643988:10|6640:7|6764:7|7023:10|7760:4|79685:7|79701:13|79947:4|83986:7|84706:13|91289:13
miR-539/539-5p	0.4137	0.641463	39	792	9	259	C4	347	11051:10|3416:1|55159:1|55536:7|5686:1|6241:1|7328:4|79075:4|84516:10
miR-375	0.4146	0.641963	29	832	8	105	C1	363	22856:4|2294:7|4211:1|730:1|8322:4|85358:4|8554:4|9314:4
miR-18ab/4735-3p	0.4154	0.642406	129	786	12	175	C7	965	10401:7|23321:7|51430:10|55974:13|57130:10|57673:13|64132:13|784:7|79183:13|84908:13|8507:10|93129:13
miR-374ab	0.4158	0.642627	323	789	83	251	C14	3397	10112:1|10260:1|10336:1|1051:7|10636:7|10957:4|11043:4|11078:10|11079:4|11231:1|136:1|140685:7|145781:4|152006:4|1602:1|1741:7|1850:4|1902:1|2034:1|22889:1|22915:4|23090:1|23096:4|23197:10|23327:4|2354:1|2531:1|26234:1|26986:1|27351:1|286097:7|28984:1|29028:7|2908:1|388962:7|403341:4|408:4|4204:4|4323:13|4487:7|4801:1|4929:1|51232:1|51299:10|5142:7|51585:1|55731:7|55806:7|56849:1|56937:4|57188:4|…
miR-196abc	0.4164	0.642958	183	794	21	164	C13	1784	121227:13|1277:4|1278:10|1281:10|144097:4|23647:10|27324:10|3159:10|3217:13|3486:7|4833:7|51361:1|53335:4|55920:13|56913:4|57003:13|6048:7|6745:10|6940:10|84458:10|8573:13
miR-203	0.4171	0.643343	61	765	7	366	C6	394	11051:13|23200:1|51527:10|55069:7|55969:7|5634:13|8573:10
miR-194	0.4422	0.656637	289	863	40	220	C12	1390	138151:13|145567:13|1602:13|1839:13|197259:13|202052:10|219749:10|221037:4|22998:10|2308:1|23266:4|23299:4|256691:10|26122:13|2643:4|2921:13|317649:4|3400:1|4133:7|4212:7|4215:1|51299:10|55107:7|55893:4|57584:13|64321:1|663:13|6642:7|7026:4|7102:10|768211:10|7855:1|81563:7|8322:1|83478:4|83648:1|8835:10|8910:7|9068:4|9218:7
miR-129-5p/129ab-5p	0.4438	0.657451	27	863	6	197	C2	355	10452:1|2286:1|388228:4|51106:4|57827:10|9093:7
miR-138/138ab	0.4586	0.6648	76	897	7	346	C2	355	149420:13|23170:13|26470:7|339123:13|57827:13|79947:13|8906:4
miR-137/137ab	0.4634	0.667116	488	893	80	613	C13	1784	10134:4|10539:4|10605:4|10765:7|11015:13|113878:4|1289:4|154467:1|1856:7|1944:4|2049:4|2101:13|2146:4|221496:4|2256:4|23167:13|23200:13|23213:10|23463:1|23607:10|25953:4|26003:10|26031:10|26470:13|2673:1|27324:4|27351:4|2802:7|283871:1|292:13|3221:4|3416:1|3417:4|387338:1|4124:4|481:7|4905:4|51043:10|51128:1|53335:4|55093:10|55222:4|55257:10|55285:10|55353:4|55536:4|55731:1|55971:10|56666:1|57003…
miR-103a/107/107ab	0.4637	0.66726	554	895	65	414	C11	1216	10391:10|10659:7|10810:7|10979:13|152006:13|152137:4|153222:1|1879:10|1979:7|221981:13|2247:10|2277:10|22841:13|23051:10|23235:4|23414:13|25777:13|26524:10|27253:10|3131:1|3839:10|403341:13|4134:7|4215:7|445815:4|4739:13|4774:13|4781:1|482:13|51285:4|51304:1|5140:10|5166:10|5295:7|5412:10|54941:10|5537:10|57188:10|57556:4|59338:7|599:1|60468:1|6386:13|64759:7|7048:13|7049:10|7068:1|7082:10|7414:1…
miR-324-5p	0.4775	0.673739	81	970	9	91	C3	523	1316:10|140706:10|1959:7|2308:10|26040:1|2878:10|6532:10|81575:13|8642:10
miR-384/384-3p	0.4841	0.676749	134	994	23	153	C13	1784	118980:1|124808:10|1293:7|153339:1|22993:1|23410:10|23647:4|2631:13|2976:4|3068:13|387338:4|3955:13|4515:10|53335:1|54994:1|5523:7|57673:4|65244:13|6695:1|84458:1|8879:7|9512:4|9898:4
miR-150/5127	0.4863	0.67774	65	992	8	158	C9	552	2048:10|23788:7|2976:4|29923:10|4323:10|55706:10|64793:4|79866:10
miR-142-3p	0.4877	0.678368	69	987	6	238	C4	347	10336:7|11014:13|3159:10|3654:13|55159:13|8573:13
miR-10abc/10a-5p	0.4969	0.682431	91	1002	10	158	C1	363	1264:10|27303:4|5290:13|57608:7|60468:10|6910:13|7111:10|80014:4|85358:13|9365:7
miR-219-5p/508/508-3p/4782-3p	0.5071	0.686819	115	1038	13	217	C7	965	10076:4|139231:4|152485:4|23607:13|2673:1|27124:10|388591:13|51280:13|53335:4|55342:13|64766:13|6862:13|784:10
miR-335/335-5p	0.5079	0.687158	381	1045	51	154	C14	3397	10269:13|10282:13|10491:1|10645:1|10945:7|11143:10|1290:4|151011:7|1946:1|1979:1|2107:10|2114:1|2247:1|2281:13|22993:10|23266:10|23362:13|25777:4|26031:13|2702:13|344148:13|3659:4|3728:4|389337:4|4133:7|445815:10|4801:10|481:10|493856:1|51232:13|51573:13|55082:13|56910:4|5787:1|58476:4|599:7|6352:10|66036:4|7105:4|79991:7|8013:13|80311:13|80762:10|81621:13|84458:1|8532:13|90780:10|9218:10|9683:4|…
miR-328a/328b-3p	0.519	0.691786	435	1098	45	133	C14	3397	10163:10|10235:7|10826:13|10999:10|11248:13|11326:10|133619:10|139231:10|169200:10|1978:13|202052:13|2101:7|2256:4|23522:13|23647:7|25802:4|2908:13|3090:13|3678:10|3703:10|51776:13|5239:13|54845:10|54921:10|54956:13|55069:10|56061:13|56924:4|57542:13|57580:10|57610:10|57648:1|57659:4|5792:10|7248:10|79883:10|80179:10|80727:10|80818:10|81502:7|85358:7|91624:10|9706:13|9766:7|9811:7
miR-101/101ab	0.5213	0.692728	222	1092	30	502	C1	363	1003:13|10186:10|1316:1|138151:13|140609:13|1466:13|1843:13|1879:1|22885:7|2294:1|2308:7|23266:1|23328:13|25943:4|26051:4|2662:7|3400:4|4781:1|57188:13|57493:13|60468:1|6387:4|6925:13|6935:4|7026:1|7049:13|79633:4|8322:13|9749:13|9922:4
miR-431	0.5285	0.69564	131	1140	14	95	C11	1216	10659:10|11030:10|2013:10|22998:13|29126:7|400120:13|4337:4|57463:7|6935:4|79602:7|8660:13|9590:10|9683:10|9750:13
miR-488	0.5312	0.696718	44	1130	5	193	C6	394	11015:10|1635:7|253782:10|55737:7|85465:10
miR-30abcdef/30abe-5p/384-5p	0.5501	0.704054	219	1162	33	700	C9	552	10007:13|10336:1|10926:10|11335:10|115908:10|123016:13|201266:1|206358:1|2139:4|2188:4|2191:13|23518:13|23557:7|23682:10|253782:1|25878:7|2590:7|27297:1|283209:4|283871:10|29886:10|3416:1|3417:7|4605:7|51527:4|54664:1|55144:10|5738:13|58533:7|6662:13|6836:1|7058:4|81839:1
miR-873	0.5525	0.704961	33	1176	3	188	C2	355	1345:13|5127:10|55262:10
miR-653	0.5529	0.705111	80	1215	11	117	C3	523	152137:1|1602:13|1959:13|23414:7|256435:1|29970:10|4211:1|57188:7|57458:13|6935:1|729:13
miR-290-5p/292-5p/371-5p/293	0.5616	0.708347	21	1218	3	159	C2	355	11079:10|28958:10|3065:1
miR-499-5p	0.5744	0.712981	46	1267	7	184	C6	394	10951:7|1829:4|26292:4|30001:10|493856:7|55038:4|643155:10
miR-338/338-3p	0.5765	0.713727	37	1269	4	176	C2	355	11285:13|149420:7|51529:7|84706:10
miR-128/128ab	0.5925	0.719287	355	1332	61	591	C5	800	1003:1|10044:13|10161:4|10516:1|10529:4|10769:13|10982:7|139818:7|1466:7|2009:13|2078:1|219285:13|219654:1|221687:13|2308:1|23328:10|23331:1|23603:7|23741:7|256435:1|25943:1|266812:10|286097:4|3090:10|3142:1|3202:1|3678:10|375346:1|389136:1|4093:4|4628:1|5023:7|5140:4|5295:4|5325:10|54438:1|5468:7|57493:4|57556:1|5787:10|64236:10|6711:4|6769:1|6867:4|6886:7|6925:7|7026:7|7325:13|81575:13|81606:13…
miR-361-5p	0.5979	0.721116	33	1394	6	119	C6	394	1371:10|26292:4|56886:1|7328:1|79871:4|8772:13
miR-192/215	0.5989	0.721452	26	1401	2	92	C4	347	7298:13|79871:13
miR-221/222/222ab/1928	0.6028	0.722754	386	1350	47	260	C12	1390	1028:10|10614:10|119504:7|2113:10|2114:7|219749:13|22856:13|23091:13|23392:7|23414:13|2353:10|2531:7|2549:1|25777:13|25976:7|266812:13|2823:7|29094:7|317649:1|3491:10|3791:13|3815:13|4084:1|4801:10|5253:7|5295:10|5569:4|57493:7|57539:13|58476:4|59274:10|6387:13|6925:1|7068:1|7078:4|7159:7|7538:7|7869:10|79618:13|80762:1|83648:7|84919:13|9021:10|9120:10|91461:7|9444:10|9839:1
miR-411	0.6138	0.726363	38	1468	5	67	C1	363	221749:13|2308:7|286133:13|81575:4|8322:1
miR-503	0.6185	0.727877	330	1405	39	223	C12	1390	10129:7|10260:7|10529:7|10908:7|116224:13|135:4|144195:10|153222:1|2247:13|23051:10|23090:13|23294:7|23710:7|23731:7|23761:7|2531:10|3839:10|4092:10|5128:10|5295:10|5325:10|55321:10|55529:10|55802:7|57142:10|57419:7|57569:10|59338:7|6446:10|6515:10|79817:7|81563:10|8493:7|863:7|9444:4|9510:10|9683:10|9749:7|9750:7
miR-491-5p	0.6302	0.731573	73	1506	10	103	C10	1071	11143:13|1944:7|29954:7|54978:7|55588:4|55731:1|56970:4|57643:7|91319:13|92312:10
miR-31	0.6401	0.734623	92	1523	11	237	C9	552	10960:10|10970:10|11014:13|1289:10|3416:13|5738:10|57486:1|64793:7|7328:4|80179:7|8846:7
miR-590-3p	0.6514	0.73802	43	1643	16	280	C7	965	10042:4|10548:4|11313:1|149420:1|27347:1|2806:1|29102:1|55342:1|55353:1|6495:7|740:4|80789:1|8449:7|89845:1|9786:4|9937:4
miR-27abc/27a-3p	0.6689	0.743113	261	1632	36	706	C1	363	1003:10|10186:7|10516:10|1466:13|2009:10|2078:10|219654:10|2308:7|23266:7|23741:4|25943:7|266812:4|286097:10|3202:13|3399:7|3678:7|4023:7|4093:13|4628:10|51705:10|54438:4|55752:4|5583:4|57188:1|57493:13|64397:7|7026:13|7049:1|79834:1|81606:10|8322:7|83595:4|8436:4|8613:7|863:4|9844:1
miR-28-5p/708/1407/1653/3139	0.6731	0.744306	88	1663	10	132	C10	1071	10450:4|124583:13|162461:10|23096:13|4515:13|5523:4|5792:4|6382:4|92979:10|9869:13
miR-216b/216b-5p	0.6842	0.747407	25	1705	4	168	C2	355	51114:4|55974:10|63875:4|6923:7
miR-490-3p	0.7246	0.758083	64	1927	10	116	C10	1071	10478:4|10921:4|254359:13|29914:10|51400:13|51809:1|55204:13|56061:1|9538:1|9805:4
miR-216a	0.7326	0.760091	105	1936	18	149	C8	892	10529:1|10957:7|10982:4|152007:1|22918:1|23090:4|23331:7|2908:1|3717:10|4092:7|4163:7|55075:10|5939:10|6711:13|6935:1|7048:7|8322:4|8648:10
miR-433	0.7467	0.76355	25	2041	4	182	C2	355	11313:1|23381:10|51529:4|55749:10
miR-190/190ab	0.7525	0.764944	55	2104	7	83	C3	523	2078:13|26040:4|4628:1|60468:13|6397:7|6711:4|6925:13
miR-197	0.756	0.765778	127	2150	16	125	C13	1784	10072:7|10322:10|11335:7|139231:1|149420:4|346389:4|3486:13|5033:13|5306:10|55915:10|56061:10|7328:1|7764:7|79183:13|8483:13|85465:4
miR-448/448-3p	0.7639	0.767637	154	2108	22	346	C3	523	1012:4|11095:4|152137:4|1602:1|163782:10|1879:1|23331:10|284:4|375346:10|3777:10|4781:7|51185:7|5295:1|56114:10|60468:10|6387:10|63876:1|6711:1|6867:13|7010:10|7414:13|8404:13
miR-342-3p	0.7894	0.773443	182	2391	26	166	C11	1216	10769:4|11078:7|1316:10|1602:7|221037:4|23051:10|2697:4|284119:4|3400:13|5087:4|5140:4|51776:10|5734:4|57608:7|57659:13|5799:13|6428:4|659:10|6935:4|9107:4|91461:13|9373:7|9444:4|9806:7|9839:1|9922:10
miR-376abd/376b-3p	0.8005	0.77588	172	2435	22	112	C12	1390	1051:10|10659:4|10979:10|1602:4|2009:13|2549:7|259230:7|25937:7|3600:4|4205:1|4501:13|5295:1|55802:1|57608:7|5937:10|60468:4|64332:13|659:13|7555:10|83716:13|8477:13|9120:7
miR-504/4725-5p	0.8008	0.775945	93	2397	9	138	C3	523	10982:7|169611:13|254228:13|445815:10|60468:10|6622:10|85358:13|9365:13|9749:4
miR-1ab/206/613	0.8016	0.776119	317	2411	44	498	C5	800	10493:1|130733:13|145567:7|147463:10|163782:10|169611:1|1906:13|2113:13|23143:7|23446:13|23603:13|26040:10|266812:10|27253:10|2908:1|359845:7|4084:13|4211:4|4218:1|50650:4|57188:10|57514:1|57580:7|57584:4|60468:7|6386:4|6428:4|64759:10|64786:10|6711:10|6886:10|7049:4|79834:1|79974:13|80301:7|83543:4|83892:10|8436:4|84870:7|8648:4|9120:7|9314:7|9590:7|9844:4
miR-125a-3p/1554	0.8023	0.77627	20	2375	2	121	C2	355	23193:10|57017:10
miR-758	0.8109	0.778117	26	2531	5	113	C6	394	26292:4|27297:4|283871:4|3159:1|55157:13
miR-155	0.8199	0.780016	148	2498	22	246	C5	800	10161:13|1439:1|1901:7|2113:7|219972:13|27143:13|27303:7|2824:13|284996:4|29126:4|29915:4|4211:7|4969:7|5295:4|54491:7|55752:4|6386:10|64786:1|6503:7|79960:4|80762:10|81619:1
miR-485-5p/1698/1703/1962	0.8233	0.780726	119	2563	17	226	C3	523	10491:4|10580:7|1316:4|147372:10|22899:10|23208:7|23331:1|3699:7|375033:10|3777:4|477:13|79602:13|85450:10|8642:1|94:4|9590:4|9846:10
miR-210	0.8368	0.783497	7	2958	1	25	C2	355	23381:7
miR-218/218a	0.8402	0.784184	306	2671	39	489	C5	800	10186:7|10491:4|10493:13|10580:7|11069:7|1264:7|130733:10|1879:7|2295:10|23143:13|23328:10|25943:1|26040:4|3815:4|389136:7|4163:10|4218:10|4311:10|51762:4|5295:10|55790:4|57556:7|5797:7|6397:7|6711:10|6867:10|687:10|7225:7|7325:4|79602:13|79960:10|8322:7|83543:13|8613:4|9037:1|9750:10|9839:13|9844:7|9846:7
miR-876-5p/3167	0.8402	0.784184	24	2699	3	123	C4	347	146956:13|493856:10|55706:1
miR-99ab/100	0.8482	0.785784	13	3236	1	37	C2	355	281 days, 20:13:00
miR-186	0.8487	0.785883	24	2748	9	280	C4	347	29028:7|493856:1|54499:1|56034:4|56886:1|5723:4|643155:4|653659:1|8573:1
miR-494	0.8804	0.791989	69	3119	15	259	C1	363	114905:4|131873:10|140609:1|201627:1|219749:4|23414:1|4134:10|4781:4|57188:7|5787:7|6867:10|7111:1|79974:1|83595:1|85358:7
miR-542-3p	0.8886	0.793512	200	3237	29	165	C12	1390	10019:10|10209:4|10529:7|153222:10|2113:10|2157:13|2277:10|23299:10|23336:7|23767:13|25777:13|27303:1|3659:1|375033:1|4211:4|4478:10|5128:7|51646:10|59338:7|60468:4|64321:13|6515:7|6711:7|694:4|776:7|81563:1|8417:4|84919:4|90139:1
miR-544/544ab/544-3p	0.8888	0.793549	155	3146	20	314	C3	523	10894:13|138151:4|144809:1|2040:13|2078:1|22908:4|2308:13|2824:10|29915:1|400120:4|4781:4|55752:10|57458:10|57539:10|57569:13|6867:1|6886:4|79633:13|80762:13|8777:13
miR-148ab-3p/152	0.8894	0.793659	115	3170	13	438	C6	394	113452:13|1786:13|23557:10|253782:10|29128:7|3068:4|3703:7|3842:1|51218:10|6611:13|8140:10|81839:4|908:13
miR-33a-3p/365/365-3p	0.9159	0.798426	229	3499	25	177	C11	1216	11069:13|133:13|134265:13|1439:4|153222:10|2034:13|2113:7|2202:13|23294:10|25943:1|26051:4|2908:7|317649:7|4211:13|4774:4|4781:13|5010:13|51705:10|5332:10|64399:13|7855:7|91404:10|9510:13|9706:1|9759:7
miR-181abcd/4262	0.9297	0.800822	82	3759	10	609	C4	347	112950:13|203068:4|23173:10|27102:7|3842:7|51527:10|55144:4|57486:13|79135:13|85465:1
miR-875-5p	0.9358	0.801863	26	3849	2	61	C1	363	2294:13|23331:13
miR-346	0.9415	0.802826	129	4069	12	76	C12	1390	138151:10|22998:13|26051:7|2889:10|4781:10|51278:13|57018:10|58476:7|5962:13|604:13|6424:13|9314:10
miR-153	0.9449	0.803396	139	3941	19	406	C1	363	1012:4|11095:7|130733:10|147372:1|152137:13|2131:10|219654:1|2308:1|23331:13|23414:13|284:13|3777:4|4781:13|5295:7|55752:10|60468:4|6622:7|7414:7|79960:1
miR-140/140-5p/876-3p/1244	0.9456	0.803513	114	4036	15	229	C10	1071	139231:13|152485:10|23647:4|27113:4|2997:10|31:10|360023:7|53335:10|5523:4|57827:7|6764:4|84458:13|90993:7|93210:1|9805:10
miR-421	0.9464	0.803647	32	4020	5	242	C4	347	203068:4|5686:4|58477:13|92667:7|9768:4
miR-182	0.9682	0.807216	749	4555	107	651	C12	1390	10135:10|1028:4|10424:7|10493:1|10630:10|10659:7|10982:7|11170:1|11343:13|116224:7|131583:10|150094:7|1839:13|1879:4|1910:13|1960:10|1979:4|201627:1|2034:10|2078:4|2107:7|221037:7|221061:13|222166:10|2277:7|22808:4|2295:13|22998:10|23051:1|2308:4|23235:1|23266:13|23299:1|23492:1|23603:13|23705:7|23731:10|256435:4|25802:1|259230:10|25943:7|2719:7|2776:13|285313:10|311:4|3638:10|3839:10|389136:10|3…
miR-132/212/212-3p	0.9715	0.807744	84	4843	9	237	C7	965	10042:10|2286:7|26520:13|376267:10|51155:7|51280:10|6720:13|79685:13|89782:1
miR-425/425-5p/489	0.9716	0.80776	13	4600	1	133	C2	355	29954:13

## Sheet: miRHiC-GSE22058-HCCvsN
miRNA	pvalue	qvalue	sum_target_score	pscore	n_overlap	n_target	cluster	n_cluster	overlap_gene
miR-125a-5p/125b-5p/351/670/4319	0	0	688	0	79	535	C4	763	10106:1|10126:4|10452:13|10634:4|11011:7|11052:13|11253:13|113829:13|122809:4|124930:4|146050:13|147179:10|162427:4|169714:10|1802:13|1845:7|1857:1|1954:10|199953:4|203245:7|2065:13|221092:7|22838:4|23062:13|23119:4|2319:10|23338:13|23344:7|23351:10|23380:4|23660:7|25:1|27433:13|283871:7|283989:13|284352:7|29855:13|3607:13|4152:13|4209:1|4296:13|4440:10|4758:13|51058:13|5127:7|51307:10|51400:10|5…
miR-149	0	0	664	0	79	262	C9	2086	10014:4|10093:10|10147:7|10228:4|10500:7|10948:13|10951:10|10983:13|11011:1|11128:7|113419:10|1213:13|130074:10|130271:13|140700:13|153090:10|200186:13|2186:13|23154:4|23306:10|25829:13|25855:7|25888:7|25980:13|26523:7|27154:13|283337:1|28964:7|29097:13|29920:4|29926:10|29956:7|3178:13|353274:1|4087:4|4359:7|4440:7|4841:7|488:10|51451:13|51747:10|55182:13|55222:7|55633:7|55700:13|55705:4|56061:10…
miR-370	0	0	302	0	44	226	C4	763	128869:4|130074:4|140901:7|1845:1|219654:4|221092:10|22993:13|23154:4|23344:7|23357:1|23580:7|25778:1|283337:1|29115:4|29890:1|29904:4|29954:7|51222:4|51434:7|51538:13|51755:10|54978:7|55652:13|55654:7|5609:4|56829:10|56970:13|57184:13|57541:1|57727:13|5928:1|64319:7|6602:10|6608:13|7343:4|8085:1|8314:13|8396:4|84726:7|8812:10|9217:4|9759:10|9761:13|9880:10
miR-144	0.001	0.0247609	601	1	88	531	C11	1253	1003:7|10123:7|10221:10|10565:4|10602:1|10659:4|11244:10|11320:4|114907:13|1193:10|1282:1|135112:4|136319:10|1488:1|1843:4|1847:1|1879:1|1880:13|2113:13|220:13|22822:4|2294:1|22998:10|23001:1|23075:4|2313:1|23135:1|23179:13|23253:7|23328:4|2354:1|23708:4|23767:10|23768:1|2549:7|256435:4|25878:13|26118:4|2625:10|27032:1|27115:4|28232:10|287:7|3400:10|3488:4|3708:13|3977:4|4093:13|4487:13|482:4|511…
miR-339b/339-5p/3586-5p	0.0011	0.0262466	164	1	17	106	C4	763	10066:13|11276:13|149986:13|23534:13|26504:13|4771:10|5469:1|57673:13|5814:4|65264:13|7067:10|7165:4|7415:13|79033:7|9267:13|9480:7|9889:4
miR-378/422a/378bcdefhi	0.0026	0.049202	316	3	37	121	C9	2086	10493:7|11011:10|221477:4|22884:7|23076:13|23338:4|26262:13|2885:4|4097:13|4209:1|4798:7|51684:7|5326:13|54499:10|55705:13|55740:7|5594:13|56957:1|57148:10|57510:7|57648:13|5814:4|599:1|6016:10|64863:13|7187:10|7569:7|79718:10|8019:1|81839:1|84826:13|85358:7|8672:13|93487:13|93589:13|9601:13|9759:10
miR-21/590-5p	0.0034	0.057947	330	4	42	203	C11	1253	10252:13|10253:10|11059:10|11082:7|117289:7|1282:4|1316:4|1960:4|2078:1|23012:10|23111:4|23328:7|2549:4|27244:4|27303:4|388:10|3977:7|4092:13|4487:7|4908:10|4982:13|51309:13|53344:10|54829:10|55636:10|57514:10|57688:10|596:1|6364:13|64919:4|6774:10|678:7|7048:4|7056:1|7078:4|7764:7|7832:7|83478:13|83595:7|8434:13|91404:10|969:13
miR-124/124ab/506	0.0074	0.0933082	424	8	49	1102	C2	624	10400:4|10424:13|10449:13|10788:10|11261:13|115817:10|1317:13|1374:13|1384:4|1528:13|1827:4|220323:7|223:10|2593:1|2639:13|2643:7|3030:10|3033:7|3131:1|367:10|443:13|4645:4|4774:1|5046:7|51091:13|51128:4|51141:10|51422:13|5236:10|53354:4|54463:10|54566:10|54941:10|55256:4|57048:13|5860:7|593:7|647309:10|64850:13|65059:13|6652:13|6653:4|6988:13|81543:4|83480:10|84706:13|8555:1|8801:7|94081:7
miR-375	0.0085	0.100022	42	11	9	109	C2	624	1317:7|28970:4|51141:4|51268:4|51422:1|64388:1|6567:13|6751:4|8671:4
miR-486-5p/3107	0.0086	0.100588	275	10	29	98	C9	2086	1019:10|140901:7|23054:10|23215:10|2802:7|283337:13|389058:13|394:7|4087:13|4800:7|51496:13|5326:13|5451:10|55023:4|55633:7|56829:10|56970:13|5728:13|57591:10|64708:13|6603:10|6632:13|6764:4|7182:10|79005:7|8289:7|84440:7|9846:7|9857:7
miR-376c/741-5p	0.0099	0.107372	230	12	32	141	C8	1576	10725:10|11193:4|11342:4|115:4|121512:1|19:10|1977:4|2180:10|22885:1|23086:10|23118:7|266812:7|267:10|284106:4|342371:4|4775:1|5048:13|51312:13|51479:1|54521:13|54726:10|55297:10|5926:10|6506:10|7049:1|7074:7|7095:10|80315:7|84752:13|8613:4|9060:13|9848:4
miR-485-5p/1698/1703/1962	0.0161	0.156507	222	20	33	210	C4	763	10238:13|10298:10|1059:13|113419:4|114785:4|1605:10|1857:7|23380:13|2909:4|2931:13|30000:7|4209:7|4359:13|51307:4|51559:7|5469:1|54961:13|55652:4|55670:1|55695:4|55898:13|56970:4|57704:4|5883:1|64149:1|64708:10|64793:7|7165:4|7343:10|9480:1|9762:1|9776:1|9880:13
miR-504/4725-5p	0.0284	0.228968	170	35	20	132	C4	763	10106:4|10948:7|1267:1|128989:10|147179:7|171023:13|22838:13|23201:10|26504:7|29954:10|4850:13|4899:13|5127:7|5362:4|55095:10|5814:4|7248:10|80019:10|84726:13|9807:4
miR-33ab/33-5p	0.0458	0.297453	233	60	38	221	C10	1085	10687:4|117854:1|135112:4|150:4|1654:1|166336:4|1848:1|1879:7|1901:4|1910:1|2113:7|22998:4|23414:4|2619:10|284207:7|288:7|30850:7|3939:13|4092:7|415116:7|4692:4|5156:10|5292:13|54510:13|54855:13|54861:7|55030:4|558:4|56253:10|57496:4|5879:4|677:4|7291:4|79977:4|84159:13|8434:7|9590:10|9672:1
miR-653	0.0493	0.308132	160	64	19	121	C10	1085	10253:10|10370:7|119587:7|132321:13|1378:7|1536:4|1959:13|2331:10|23414:7|256435:1|387882:13|5087:13|55303:7|56548:7|57688:7|7162:10|7334:10|768211:7|80183:7
miR-340-5p	0.0519	0.315559	112	70	31	295	C6	976	10096:4|122786:10|143888:1|1844:4|1910:4|2042:1|2274:1|22821:1|22998:1|23414:10|256435:1|283897:4|3212:7|387119:1|4068:4|5087:1|5156:7|53344:7|55500:7|5621:4|5787:4|7456:4|801:1|8491:4|862:4|8676:1|9021:1|9079:4|9459:4|9510:4|969:1
miR-135ab/135a-5p	0.0571	0.329263	1807	72	238	435	C12	5699	10135:10|10210:13|10228:1|10314:10|10466:7|10486:13|10559:7|10564:4|1059:4|10617:7|10725:4|10765:7|10928:10|10972:10|10979:7|10982:10|11040:10|1105:10|11083:4|11234:13|112574:7|11261:7|115207:4|117143:10|121536:13|122809:1|122953:7|126731:13|128338:10|133686:13|136319:4|140901:13|144577:7|1456:7|149076:1|150:7|151126:13|151963:13|1605:7|160897:7|1654:10|168667:7|1723:10|18:10|1831:4|1837:4|1847:4…
miR-134/3118	0.0717	0.361138	108	102	15	90	C4	763	10454:13|11052:4|130074:13|1802:13|23119:4|23598:13|25829:1|3654:4|51222:1|51460:4|55695:13|55954:13|8085:1|9570:7|9949:4
miR-23abc/23b-3p	0.0727	0.363029	500	96	65	641	C7	1165	10105:10|10424:7|10472:7|10614:4|1073:7|10826:10|10891:13|10957:7|11041:10|11193:13|11334:10|116151:4|121512:10|133686:1|1456:10|155382:7|19:1|1998:7|199920:10|23240:13|23300:7|23516:1|2517:7|25842:10|25898:10|266812:13|286410:10|291:10|29929:13|3660:7|389434:13|50999:13|51185:10|51362:10|5412:13|54532:4|54585:10|54602:10|54806:10|56521:13|57478:1|5887:1|5934:4|6095:1|64786:4|6505:1|6567:1|663:10…
miR-93/93a/105/106a/291a-3p/294/295/302abcde/372/373/428/519a/520be/520acd-3p/1378/1420ac	0.0727	0.363029	323	95	38	541	C5	708	10123:7|10659:7|114879:4|117289:10|1536:10|171024:10|1844:10|1910:13|23328:13|23414:10|255877:10|257106:13|2823:13|2982:10|3213:4|51232:10|5305:10|54790:4|55691:10|57616:7|6387:10|64919:4|6886:1|7048:13|7078:10|7091:7|768211:7|79026:10|79901:4|79966:7|79977:1|83478:4|84159:10|864:1|9262:13|960:13|9639:10|9770:13
miR-24/24ab/24-3p	0.0737	0.364887	371	94	47	405	C4	763	10126:13|10298:10|10322:10|10500:4|10953:7|11070:13|114785:13|122809:1|130074:13|140688:1|150275:7|1857:10|203245:13|2065:10|219654:10|23080:10|23119:1|23357:7|23367:1|26088:13|26133:7|26528:10|283337:1|401548:4|4097:4|4221:4|4440:4|56970:7|57335:7|57704:13|57761:13|5792:13|58525:4|5878:10|5928:13|599:1|64599:1|6745:7|81490:13|8566:7|9368:13|9400:13|955:10|9761:10|9762:1|9870:4|9909:10
miR-150/5127	0.0738	0.365071	307	100	43	164	C9	2086	100101267:10|10130:7|10425:4|10714:10|114785:10|146059:7|162427:4|1845:4|2029:13|2033:13|2182:4|23357:1|2664:10|27013:10|27086:10|27097:13|2733:13|2976:4|3192:1|359948:13|389058:13|3992:7|51538:7|54554:4|55633:4|55683:1|55706:10|56061:7|57533:13|57534:1|64793:4|64834:10|6602:7|7343:1|7707:7|7743:7|79866:10|79969:1|80851:7|818:7|84918:10|9267:7|9480:1
miR-101/101ab	0.0823	0.379651	537	107	75	523	C10	1085	10000:1|1003:13|10186:10|10221:4|10602:1|11320:13|122953:4|1316:1|1488:1|1654:10|1843:13|1847:1|1879:1|1960:1|2113:4|220:7|22822:13|2294:1|23012:10|23075:4|2313:1|23135:7|23143:7|23179:4|23328:13|23406:13|23452:4|2353:13|23767:13|23768:13|2549:10|26118:4|28232:4|288:1|3400:4|3488:4|3726:1|387119:10|3977:1|4170:10|482:4|5010:7|5141:4|5292:4|54510:7|54790:13|54829:13|55500:7|55603:1|56892:7|56920:1…
miR-200bc/429/548a	0.0843	0.3828	457	117	70	593	C10	1085	10096:1|10186:13|10370:10|10409:4|10659:1|10769:7|11167:1|130733:4|135112:1|1393:4|170954:10|1843:7|1960:1|203522:7|2078:1|2113:4|2273:10|22797:1|22856:1|2294:10|23001:4|23011:10|2313:4|23150:4|23179:4|23414:13|2534:1|256691:10|2669:7|27244:10|2823:10|288:7|2982:10|30850:4|3725:7|3791:10|387119:1|388403:10|390:13|4638:7|4660:10|4684:1|4692:7|4908:7|51339:7|51421:7|5305:4|55691:10|57494:1|57496:4|…
miR-326/330/330-5p	0.0868	0.386601	240	120	27	235	C4	763	10953:13|113829:13|124930:13|23152:4|23367:7|26071:13|29904:13|342945:13|3678:13|401548:7|51307:13|51400:13|54471:13|55654:7|5594:4|57148:10|5725:7|5814:1|5928:4|599:13|64319:4|64708:7|7551:13|79680:7|8216:4|8242:4|84872:7
miR-202-3p	0.091	0.392669	510	122	63	482	C8	1576	10138:7|10169:7|10867:1|10868:7|10891:13|11041:4|11046:7|11269:7|11342:10|115:7|117247:13|121512:10|1390:13|147808:1|149175:7|153:4|153129:13|1756:4|219333:7|22841:13|22849:13|22862:7|23041:10|23118:13|23484:10|2542:13|2690:13|283537:4|285636:4|285800:7|291:13|3479:1|3570:13|4040:1|51526:13|54620:10|55240:4|55308:7|56886:10|57763:10|58488:13|5896:13|5925:10|60559:13|64427:7|64762:7|65983:13|66036…
miR-191	0.0918	0.393782	64	132	7	34	C4	763	10106:7|219654:10|4440:10|54471:10|58525:10|6602:7|9949:10
miR-542-3p	0.0962	0.399676	151	134	22	166	C4	763	10197:7|23338:13|23380:10|23534:4|26504:7|283871:1|29890:7|29927:7|4296:4|5518:4|55379:7|5564:13|55652:4|64761:7|65062:1|79109:10|79443:13|8216:10|8266:1|8943:13|8986:7|9217:1
miR-290-5p/292-5p/371-5p/293	0.102	0.406902	210	148	48	169	C9	2086	10055:4|10313:4|10950:13|116461:1|119392:1|144348:1|150275:4|152002:4|219771:13|219902:1|221092:1|22838:1|22863:7|22889:13|23028:4|254428:1|26015:4|2820:4|3065:1|3609:13|4548:1|4899:13|51122:1|51592:1|5287:4|55159:1|55222:7|56061:7|56882:10|56957:4|57498:7|58497:1|58508:1|5928:1|7514:1|7745:4|79677:7|81567:1|818:7|8396:10|8518:7|8899:7|9184:1|9462:1|9655:7|9768:1|9776:1|9891:1
miR-490-3p	0.1076	0.413353	224	146	32	121	C9	2086	10054:7|1017:7|10197:10|10921:4|114785:7|115703:7|203259:4|22941:4|23119:1|23152:1|25909:13|30000:10|3178:13|3703:7|389058:7|4440:13|51400:13|51614:7|5469:1|54868:1|55204:13|55670:4|56061:1|57695:10|58508:13|64708:7|64710:4|6602:7|7182:10|80742:4|9462:10|9686:4
miR-154/872	0.1078	0.413574	93	156	12	79	C7	1165	10060:13|117143:10|22849:7|23341:4|26994:7|366:10|57478:1|57509:10|6299:7|7323:7|83935:10|84141:7
miR-125a-3p/1554	0.1122	0.418305	592	159	73	126	C12	5699	10163:4|10238:7|10291:10|10544:13|114299:13|115825:10|1316:1|163590:13|163786:7|1718:4|1808:10|1831:13|1871:1|23014:10|23167:7|23211:7|23316:13|23623:7|2534:13|257397:1|25850:13|284058:4|3268:7|3481:13|3554:7|358:1|3626:13|4087:1|4152:10|4515:7|4644:7|4850:13|4899:13|51006:4|51701:10|5345:7|54149:10|54868:7|54887:10|55743:13|55752:10|5594:4|5601:4|56894:1|57017:10|587:13|6197:10|6293:7|6351:13|64…
miR-496	0.1293	0.438831	128	193	14	82	C8	1576	10048:10|11342:13|22834:10|22849:7|5051:7|56204:13|57478:1|6095:10|64786:7|65983:13|79974:10|83737:13|84231:10|8658:4
miR-203	0.1303	0.439918	209	189	41	392	C7	1165	11334:1|117143:10|121512:1|132:10|143872:10|1977:1|2180:1|222484:1|22885:7|23091:7|23528:10|23710:7|267:1|2926:4|3032:7|36:4|5140:1|51422:10|54620:1|55132:4|55268:4|57107:1|57544:10|6038:10|64087:1|6470:1|65059:4|6716:1|7095:7|7803:7|81627:7|8504:10|8613:10|8671:10|8780:4|9060:7|9175:10|9223:4|9306:1|950:1|9615:1
miR-122/122a/1352	0.1337	0.443531	239	198	35	111	C9	2086	10007:7|113829:1|1385:1|140688:13|1431:10|203259:7|226:13|254428:7|2648:10|26523:1|28964:13|29843:4|29954:4|3192:13|360023:7|3607:7|3915:10|4209:1|51652:7|5362:13|5469:1|55633:4|55662:4|56180:10|56957:1|57446:10|57459:10|57720:1|6602:1|7005:7|7862:13|8675:4|90324:1|9191:10|9520:13
miR-96/507/1271	0.1386	0.448521	243	196	30	660	C2	624	10020:13|10135:4|10424:7|10867:4|11069:13|113235:7|132:13|154661:10|18:13|202018:4|23026:13|23541:10|36:4|4258:4|4645:13|51128:10|54463:7|54566:10|55089:13|5638:1|5887:4|6309:1|6505:13|6506:7|7009:10|7355:7|81543:13|9185:4|9388:10|9848:1
miR-186	0.1549	0.463494	137	230	38	309	C7	1165	10523:4|123876:4|133746:1|143872:1|2028:10|221749:4|22849:7|22862:4|22878:7|2531:1|255919:1|25874:1|25976:10|2770:1|285636:4|3176:1|3479:1|5140:1|54521:1|54566:7|54726:7|54810:4|54941:10|55108:1|55751:1|56034:4|6299:1|6506:7|7049:1|7095:4|7111:1|80315:1|8228:1|84873:4|8630:1|8780:7|94056:7|9962:4
miR-7/7ab	0.1563	0.464676	241	223	31	295	C4	763	10197:10|10322:13|10970:13|130074:13|146050:13|147179:1|171023:13|221092:7|23062:1|23211:13|23380:4|23404:13|26504:10|27102:4|51307:4|51780:10|55379:10|57673:4|5814:4|5894:13|6597:7|6602:4|79109:13|79137:4|7988:7|80331:4|8085:7|84440:4|9762:1|9772:4|9825:13
miR-494	0.1595	0.46732	171	239	33	285	C7	1165	10138:4|10294:10|10891:10|1105:4|1374:10|1998:10|201965:7|23528:4|23530:7|283537:10|3020:7|51128:10|54407:1|54521:10|57188:7|57478:1|5887:1|6095:1|64388:1|65059:1|6506:7|6653:1|7111:1|7555:1|79777:10|79974:1|81543:1|84706:1|875:7|9306:10|9351:1|94081:1|950:13
miR-181abcd/4262	0.1627	0.469889	585	241	93	652	C11	1253	11082:10|120892:1|1316:13|133:1|151963:7|1540:1|157807:10|158747:1|1654:13|166336:1|1808:7|1847:4|1875:13|1901:13|1958:1|1959:4|2009:1|2113:1|2120:13|2123:10|221061:4|2280:1|22822:10|23001:4|23136:10|23158:7|23271:4|2353:4|23608:7|255488:10|256691:7|25890:10|26118:4|2615:10|2627:7|3491:4|4092:7|4170:1|4660:10|4982:13|5054:10|5087:4|5156:10|51696:7|5328:7|53344:4|5341:7|5420:1|54331:4|54453:4|5485…
miR-205/205ab	0.166	0.472463	237	249	30	270	C6	976	10252:1|1123:13|11320:7|120892:13|123036:13|1435:10|168667:10|1847:4|219623:7|2294:13|2549:1|2625:7|287:4|4242:10|5010:7|53344:13|5341:7|55500:13|55752:7|57616:10|57674:1|59271:13|596:1|7039:13|7430:10|79607:4|79966:4|801:1|8301:10|8642:10
miR-377	0.1775	0.480875	279	268	33	327	C4	763	11052:7|140901:13|150275:13|199953:7|22889:13|23054:13|23163:4|23380:13|255252:7|3837:1|4152:13|4440:4|4899:7|4952:13|51307:1|54851:7|55209:4|55727:13|56478:13|56910:13|57591:13|57673:13|5814:1|65062:7|6949:10|7248:4|79137:4|79680:1|8289:13|84629:10|9520:1|9601:13|9922:10
miR-133abc	0.1785	0.481568	792	270	111	448	C9	2086	10054:13|10092:7|10121:1|10163:7|10262:10|10397:13|10493:13|10525:1|10970:7|11198:10|112:7|11276:10|1173:4|1211:13|1267:13|127703:10|144348:1|147179:10|147912:4|149076:7|150275:7|153339:13|197407:1|200081:13|2040:13|22794:7|22858:4|22903:10|22993:4|23119:1|23279:13|23344:4|23367:4|254428:10|26043:4|26100:13|26504:1|26523:13|2664:4|27173:13|27316:13|283337:7|28982:10|29843:4|29907:13|29956:13|3457…
miR-26ab/1297/4465	0.1881	0.487942	180	285	30	524	C2	624	10135:10|10424:1|115330:7|1491:13|151126:4|2028:1|2099:4|220323:4|22849:1|26084:1|29974:10|4645:4|5105:7|51128:4|5140:7|51422:1|54363:7|5444:13|54620:4|54762:4|647309:10|6505:4|788:4|7915:13|79974:10|84263:4|8671:1|8997:13|90102:7|94081:7
miR-155	0.19	0.489145	137	291	17	265	C1	621	10161:13|118429:7|127435:10|1436:13|1439:1|2113:7|219972:13|27303:7|3702:4|55752:4|56944:7|57616:13|57688:4|6503:7|6688:7|7091:13|7462:7
miR-10abc/10a-5p	0.1918	0.490269	343	296	40	170	C9	2086	10314:7|10425:7|1385:10|1857:10|1871:10|23054:10|23431:7|26043:7|26504:10|26528:13|2802:7|3720:10|4087:4|4302:1|4841:10|54471:7|5469:1|54874:13|54898:13|55633:10|56987:10|57472:13|57673:1|5814:1|5911:10|5977:7|599:4|613:10|6885:13|7182:10|79033:13|818:7|85358:13|8682:10|8897:1|9267:13|9448:13|9480:13|9759:4|9857:10
miR-17/17-5p/20ab/20b-5p/93/106ab/427/518a-3p/519d	0.1993	0.494784	356	301	47	751	C1	621	10000:1|10123:4|114879:10|117289:10|1282:7|147495:10|1536:7|1540:1|1808:10|1844:13|1959:10|2149:10|2152:10|220:1|2294:7|23111:4|23328:10|23414:10|2982:13|3091:7|3676:4|387758:10|4313:7|51232:4|5156:10|5209:4|5305:10|54790:1|57616:7|57659:7|5915:1|64919:13|65997:13|7077:7|7091:4|768211:7|79026:13|79901:4|79966:7|80301:1|85461:10|864:4|9262:13|9639:13|969:13|9715:4|9770:10
miR-342-3p	0.1994	0.494843	103	310	13	157	C5	708	1488:10|2530:13|287:7|3400:13|5087:4|5156:13|55691:1|5734:4|57659:13|5799:13|6363:7|9308:4|9839:1
miR-190/190ab	0.2095	0.500524	112	330	13	91	C6	976	114757:10|151963:7|2078:13|23012:13|23179:7|26040:4|26118:13|4644:10|51696:13|57496:4|57520:1|6397:7|84620:10
miR-758	0.2139	0.502868	76	347	10	118	C1	621	127435:1|1282:7|1286:1|22821:13|23414:10|4627:10|54790:1|64919:10|84620:13|862:10
let-7/98/4458/4500	0.2178	0.504885	713	345	89	655	C8	1576	10138:1|10157:7|10169:13|10294:13|10868:1|10891:4|11041:13|11046:13|11269:13|11334:4|115:1|117247:7|1174:7|1317:4|1318:7|147808:10|1503:10|153:10|153129:7|154:13|1756:13|219333:13|22834:7|22849:7|22862:13|22902:10|23041:4|23118:7|23483:10|23484:4|23530:10|2542:4|25953:7|2628:13|2690:7|275:13|283377:10|283537:7|285367:13|285636:10|285800:7|291:7|29974:1|3131:1|3479:4|3570:7|4645:1|4928:10|50999:4|…
miR-185/882/3473/4306/4644	0.2207	0.506348	154	349	22	163	C4	763	10197:4|1453:4|162427:13|1876:1|22992:1|23119:13|23367:10|25973:13|283337:1|4440:13|54471:1|5576:13|56970:4|5928:1|599:4|60673:13|63894:13|7067:7|81605:1|8242:7|84915:13|9807:4
miR-382	0.2279	0.513001	195	363	27	118	C9	2086	10228:1|10425:13|119392:13|1213:1|130074:7|140688:1|140901:7|219902:13|22903:4|23196:4|23294:13|23380:7|23456:7|29789:7|3344:13|404636:7|54471:1|55706:4|55727:13|57594:4|6272:1|7343:13|84641:10|84923:4|8621:13|8879:1|9778:13
miR-182	0.2531	0.536325	692	403	89	669	C11	1253	10123:4|10320:1|10370:13|10466:7|10659:7|10848:13|10982:7|11170:1|11244:7|137695:1|1540:1|157769:10|158747:4|1839:13|1879:4|1910:13|1960:10|2042:1|2078:4|2122:10|221061:13|22882:4|22998:10|23271:13|23348:13|23428:1|2355:4|2564:1|256435:4|26118:10|27115:1|2817:13|28232:7|288:7|3280:7|387119:7|4068:13|4092:7|4094:7|4354:7|4939:7|51299:13|51421:4|5156:7|51571:7|51633:13|53344:13|54510:13|54790:1|550…
miR-488	0.2657	0.54699	138	425	21	199	C4	763	10238:7|10425:1|10494:1|140688:13|23196:10|23503:4|253143:13|27248:13|51400:10|5316:1|55652:1|55727:7|5594:1|6599:10|6829:1|7862:13|79034:13|84440:1|84726:13|9343:1|9761:4
miR-136	0.2714	0.551618	71	455	8	141	C2	624	10891:7|23086:10|285386:13|3158:7|36:7|5887:1|64081:13|8997:13
miR-505/505-3p	0.2754	0.554796	77	452	8	139	C2	624	10424:4|1317:10|151126:10|18:13|51:1|51422:13|83935:13|9208:13
miR-29abcd	0.2765	0.55566	1249	449	154	686	C9	2086	100:10|10106:1|10163:1|10238:4|10336:4|10497:7|10564:4|10765:13|10951:7|11100:4|116138:7|1196:10|124930:13|126731:13|130074:10|130271:10|134266:13|140688:7|147912:10|149076:7|149986:1|150275:13|152002:4|153090:1|167227:4|1788:10|1789:13|199953:10|200933:1|206358:7|221785:13|22863:1|22992:7|23177:13|23185:13|23215:7|23262:10|23279:13|23350:4|23380:1|23383:13|23431:7|23503:4|253143:13|256356:1|2571…
miR-376abd/376b-3p	0.2939	0.568792	151	490	16	116	C10	1085	10659:4|11010:7|1488:7|2009:13|2260:1|2549:7|287:10|4627:10|59271:10|64332:13|7430:13|83716:13|8477:13|8553:13|960:10|9715:7
miR-329/329ab/362-3p	0.2959	0.570239	299	493	44	175	C9	2086	10147:13|10336:13|10951:4|11276:1|127703:4|1457:7|147179:7|1612:4|199953:1|200081:10|200933:7|203259:10|219654:1|22839:13|23185:1|23196:4|23351:4|23435:4|23637:10|257160:7|2885:7|29789:7|4087:7|51592:13|54476:7|5451:10|55023:1|57181:10|605:13|64222:13|64599:10|6745:4|7067:13|79033:7|79084:4|80331:1|8085:4|8242:13|84872:10|8682:1|8754:1|9227:7|9857:7|9880:4
miR-874	0.2985	0.572102	81	500	12	160	C2	624	11057:1|11261:13|113235:1|2099:4|23362:4|27297:10|53354:7|55327:10|622:13|8555:1|8997:7|90102:10
miR-15abc/16/16abc/195/322/424/497/1907	0.3007	0.573663	328	506	31	831	C2	624	10867:1|11261:10|127733:13|143872:10|144363:13|154214:13|154661:13|22837:13|22849:13|23087:13|23710:13|25994:13|2690:13|27165:13|29974:4|51:10|5166:13|53354:10|54566:13|54941:13|55526:1|5887:10|6506:10|6609:7|6734:13|84102:10|8555:10|8613:10|8671:13|8997:10|94081:7
miR-30abcdef/30abe-5p/384-5p	0.3038	0.575838	235	508	37	762	C2	624	10060:10|1073:4|10891:4|11069:10|116151:4|148534:1|154661:1|199920:1|22849:4|23362:4|257629:7|2628:13|27297:1|29974:10|3131:1|3142:10|3953:13|51141:10|51380:13|5236:7|54566:4|55286:10|55327:10|56204:10|5638:4|5887:10|647309:13|65059:4|6506:7|81543:4|84102:10|847:13|84706:1|8801:4|8997:1|94081:1|9848:1
miR-410/344de/344b-1-3p	0.316	0.585425	93	558	30	195	C10	1085	1316:4|133:7|1808:4|2113:1|2294:1|23328:4|26118:1|283298:1|3097:7|4092:10|4660:7|482:1|4908:1|51100:1|51339:1|55030:7|64332:4|6774:7|7048:1|7538:1|7832:1|79607:1|79901:1|81:1|81704:1|83478:4|84620:1|8553:1|9071:10|961:1
miR-146ac/146b-5p	0.3203	0.588701	200	554	32	117	C9	2086	10322:4|10493:1|10533:1|10947:10|130271:1|135293:10|150465:1|151194:4|203245:4|221092:4|23062:1|2319:4|23306:10|23637:10|26060:7|27173:10|344838:13|3654:13|4603:7|4771:10|4893:13|5089:1|5469:4|55342:13|6047:1|6091:10|6272:10|64710:1|6992:4|7707:1|8321:10|9055:7
miR-320abcd/4429	0.3227	0.590508	346	556	58	445	C11	1253	10742:13|10769:1|1102:10|123036:1|132321:10|151963:1|1540:1|160622:10|1627:10|1901:4|1960:1|202:4|221662:13|22998:10|23328:7|23708:7|23767:10|25937:1|27303:1|2781:1|3097:10|3400:1|5087:10|51299:10|51571:10|51696:10|53344:10|55156:10|57496:1|57616:10|57630:4|57688:10|57708:4|5787:4|5879:10|5885:10|6443:10|6641:10|7048:1|7162:1|7532:4|7534:4|768211:1|79901:1|79971:7|81631:7|83604:7|84159:1|84620:7|…
miR-210	0.3311	0.596707	71	631	8	22	C9	2086	10533:7|1944:10|23171:10|23381:7|58526:10|7707:10|8085:10|84915:7
miR-184	0.348	0.608627	37	673	4	20	C4	763	10498:7|140688:13|3636:7|9761:10
miR-374ab	0.3548	0.613227	135	650	36	265	C10	1085	10085:1|10253:1|11320:1|168667:4|1848:7|2120:1|23012:1|2354:1|2625:1|27115:4|284207:7|3096:4|3213:1|3280:1|408:4|4638:4|4908:7|4929:1|51232:1|51299:10|5142:7|54790:4|55500:4|55691:1|57636:4|57688:10|6347:7|64332:1|7039:7|7091:1|7357:7|7764:4|81:4|84159:1|8553:7|961:4
miR-221/222/222ab/1928	0.3576	0.61509	180	629	21	277	C5	708	118429:1|2113:10|22856:13|23414:13|23452:13|2823:7|285590:7|3491:10|3791:13|4908:13|5058:7|59339:13|6387:13|64919:4|7057:7|7077:4|7078:4|7162:4|79966:10|920:13|9839:1
miR-346	0.3667	0.621022	91	667	10	75	C4	763	138151:7|140459:7|144348:13|1453:13|23154:10|27248:13|54662:4|8085:7|84726:10|9682:7
miR-34ac/34bc-5p/449abc/449c-5p	0.3704	0.623381	789	652	90	396	C9	2086	10072:13|10106:1|10121:7|10238:7|10493:13|114785:10|116138:10|122704:10|122809:1|130271:13|146050:1|153090:4|1871:13|199953:7|214:7|2182:13|221092:4|226:13|22838:1|22884:1|23126:13|23154:13|2319:13|23211:10|23272:13|23294:7|23338:7|23509:4|256356:10|25829:7|27086:13|27154:13|27315:7|2764:13|29907:13|3300:7|3344:13|3486:7|359948:10|392:10|401548:7|51107:7|51538:13|51548:10|5316:4|5335:10|5451:10|5…
miR-491-5p	0.3955	0.638646	99	718	15	96	C4	763	10755:7|114785:7|2590:13|29115:4|29954:7|4440:4|5469:1|54978:7|56970:4|5829:4|599:10|64764:10|64834:13|6602:4|8396:4
miR-33a-3p/365/365-3p	0.3984	0.64033	367	730	46	183	C9	2086	10238:4|103:10|11127:1|112:10|130872:10|134266:10|1431:13|149986:10|167227:13|22838:4|22863:1|22884:13|23294:10|23338:13|23383:7|26130:4|2629:13|2648:7|284058:7|3344:1|4087:4|4209:4|4548:10|5576:13|56658:10|56970:1|57189:4|57649:10|6016:13|64710:4|6599:4|6721:10|7182:7|7342:10|7533:10|7707:13|8019:10|8085:7|8693:7|8861:4|93487:13|9655:7|9686:7|9759:7|9792:4|9949:13
miR-219-5p/508/508-3p/4782-3p	0.4164	0.650443	847	768	127	233	C12	5699	10051:13|10123:10|10154:13|10472:13|10659:7|10891:7|10957:1|11030:10|11057:1|11060:4|114299:1|115362:13|119504:13|130872:7|1317:10|139231:4|152503:10|157769:10|166929:1|167227:1|171425:7|1954:10|1960:13|2078:1|2099:1|2122:13|220296:1|221662:10|22863:1|23012:13|23185:1|23211:4|23224:4|23229:1|23248:4|23365:1|23456:13|23534:4|23767:1|253558:4|254428:13|257397:1|25901:13|26472:1|26528:13|27125:4|273…
miR-25/32/92abc/363/363-3p/367	0.4174	0.650988	626	752	77	564	C11	1253	10320:1|10365:13|10659:10|11167:4|114907:7|117289:13|1316:7|133:7|1654:7|1843:4|1847:13|1901:10|1910:1|1959:7|2280:7|22998:4|23001:10|23143:13|23167:13|23179:7|23348:13|23414:4|23452:4|23508:1|2355:10|25890:7|2627:10|2823:7|288:7|3096:10|3708:13|4005:10|4092:10|4354:13|4627:1|4644:4|5010:10|51339:7|51582:4|54467:10|55156:13|55186:1|558:4|56253:10|56548:7|5734:13|57496:1|57561:13|5885:13|5908:13|6…
miR-139-5p	0.4296	0.657505	119	808	14	214	C1	621	122953:1|1879:13|2113:10|22797:13|2533:10|27303:4|287:1|3488:10|5141:13|5376:13|54790:10|55752:10|7057:7|9839:4
miR-192/215	0.4333	0.659434	120	843	21	97	C8	1576	10138:1|10725:1|11057:1|116151:4|119504:4|150094:4|1629:13|22834:4|23408:1|25994:10|285704:10|3479:4|401152:7|4905:10|54521:10|57107:7|79871:13|80014:1|80311:4|80315:1|9208:10
miR-140/140-5p/876-3p/1244	0.4438	0.66479	437	843	59	243	C9	2086	11070:10|112:7|1385:1|140609:7|149986:7|1605:7|200933:13|2237:10|22863:7|23171:4|23385:13|23456:13|23660:10|253143:7|2581:7|25941:4|26043:7|27248:10|283871:4|28964:7|3344:7|360023:7|3915:13|3992:1|4209:1|4800:10|53373:7|5501:7|55633:1|55914:10|5594:1|56829:7|57446:7|57827:7|5814:7|5898:13|5928:4|599:4|607:10|6197:1|64089:13|64710:10|6764:4|7037:10|7335:7|7464:13|80067:1|81609:10|823:13|84722:13|8…
miR-324-5p	0.4473	0.666539	80	885	8	92	C5	708	10409:10|1742:13|1959:7|28232:13|5087:13|57161:4|84620:10|8642:10
miR-216b/216b-5p	0.4626	0.673972	108	905	18	175	C3	894	10613:1|171425:7|22862:4|23169:13|23316:10|285440:1|4311:7|4774:7|50509:1|51:13|51128:4|51526:10|54602:4|6095:7|64093:7|83737:1|9306:7|9474:4
miR-197	0.4647	0.674966	88	925	10	136	C5	708	10320:7|1540:10|23136:4|287:13|288:1|3488:7|51339:10|5156:13|6886:10|8483:13
miR-455-5p	0.492	0.687363	138	978	15	134	C7	1165	1027:7|10957:10|23365:10|2531:13|286410:10|29078:13|3660:13|4121:13|5164:13|55754:13|7763:1|80315:1|84961:10|9848:1|9867:10
miR-544/544ab/544-3p	0.4922	0.687451	113	975	14	315	C2	624	116151:1|1376:7|1827:1|5106:13|54762:10|54988:13|55107:10|55217:4|65059:1|6506:10|6653:4|715:13|816:13|8777:13
miR-99ab/100	0.5002	0.690904	59	1048	5	38	C4	763	58528:13|64793:13|6597:10|6602:10|6764:13
miR-193/193b/193a-3p	0.5178	0.69824	148	1076	16	145	C4	763	10238:13|10525:10|1173:13|1857:1|1876:13|221092:13|23119:1|23338:4|253143:13|5725:10|57704:7|599:7|7248:10|7862:10|8242:13|9344:10
miR-592/599	0.5234	0.700502	82	1093	13	115	C7	1165	10979:4|1977:10|2308:10|25874:13|3479:13|400916:13|4040:4|4774:1|6095:1|7084:1|8455:4|84869:7|9208:1
miR-539/539-5p	0.5562	0.713096	60	1187	12	283	C2	624	10891:7|118980:4|2099:1|2157:10|23169:7|283848:4|388595:4|3950:7|51422:7|6360:1|6505:1|9388:7
miR-27abc/27a-3p	0.5697	0.717978	680	1217	95	727	C8	1576	10105:7|10144:10|10402:7|10472:4|10523:7|114299:13|114789:7|117247:13|118980:13|124801:7|133746:4|1389:4|140735:4|1491:13|149175:7|150094:10|19:13|1983:10|202018:13|2028:4|220323:7|222166:13|22841:1|22849:1|22862:4|22878:13|22902:10|23019:7|2308:7|23335:4|25953:13|25977:4|26084:7|266812:4|2710:4|2819:4|286097:10|286410:7|2926:7|29974:4|29982:10|29994:4|388650:4|3949:10|4774:7|4824:7|50999:1|51302…
miR-421	0.5716	0.718651	363	1229	60	270	C9	2086	10609:4|10801:7|10953:1|11198:13|113419:7|127933:10|1431:4|146223:1|203068:4|221092:4|22838:1|22876:13|22903:4|22929:10|22941:1|23196:7|23229:13|25788:7|26100:4|27086:4|284058:10|2909:4|3148:4|3178:4|3720:13|4209:10|4302:1|4628:1|4800:7|4828:10|4893:13|51322:4|51460:7|51496:13|5208:10|54662:4|54880:10|54915:13|54994:1|5501:10|5546:13|55743:4|55870:1|57673:1|6197:7|6602:7|6745:1|7067:4|7182:10|724…
miR-18ab/4735-3p	0.5718	0.718722	159	1225	15	195	C3	894	133746:1|1389:13|2099:10|22878:13|23086:10|23362:13|23500:13|26224:13|3131:13|3479:10|6095:13|6506:1|6718:10|8470:13|9208:13
miR-448/448-3p	0.573	0.719146	161	1244	23	348	C5	708	10320:7|1879:1|1960:1|2669:13|285195:4|288:7|29940:7|4660:4|4908:10|51339:10|54790:4|55691:7|57520:10|57636:4|596:13|6387:10|7010:10|7837:1|81:4|8404:13|9459:4|9839:10|9945:7
miR-142-3p	0.5765	0.720374	296	1241	32	256	C10	1085	10320:1|11320:10|117289:10|132720:10|1903:13|1959:7|2078:4|2280:7|23673:13|2549:10|26040:4|2615:13|288:10|3977:7|4627:7|4638:13|4644:4|51100:10|56253:7|57561:4|5879:13|6018:13|6446:10|6507:13|7764:13|8301:4|84159:10|8491:10|8842:13|8870:13|925:7|9839:13
miR-433	0.6144	0.733018	677	1372	101	195	C12	5699	10060:7|10085:4|10087:1|10236:7|10298:4|10466:4|10659:1|1080:10|10979:13|1213:4|128061:13|130271:4|1340:10|1351:4|1385:10|146223:4|148:13|1495:10|154661:4|157769:1|163786:7|166929:7|171425:7|1871:13|201965:4|2063:10|2135:13|2186:4|222166:4|22834:7|23014:1|23131:7|23266:4|23272:7|23381:10|253143:1|256435:7|25913:10|25936:1|26065:7|2625:13|26271:13|27034:7|27303:1|2885:13|3096:10|3097:4|3192:1|3484…
miR-338/338-3p	0.6265	0.736817	77	1449	8	192	C2	624	143872:13|22849:10|23530:13|4774:7|51091:1|53354:13|65059:10|84706:10
miR-224	0.6457	0.742629	157	1512	22	233	C4	763	11052:7|11108:10|1173:7|126526:13|1399:7|1478:10|22794:10|22985:7|22992:1|23062:4|23163:7|2590:10|27154:10|375790:4|4097:1|6449:4|64793:10|7549:4|8241:7|8396:7|9891:13|9949:4
miR-503	0.6519	0.744451	263	1541	32	241	C8	1576	10150:10|10260:7|10277:10|10294:7|11160:7|11333:7|171425:13|1977:7|219333:4|22849:10|23341:7|23710:7|2531:10|27165:7|27351:10|284273:1|3479:13|4779:7|51727:10|54566:4|55664:10|5604:7|57154:10|57478:4|6299:10|64762:13|6734:10|81563:10|8671:7|9306:7|94081:10|9552:7
miR-214/761/3619-5p	0.6641	0.747962	411	1574	54	400	C8	1576	10138:10|10367:7|10868:7|10891:4|10901:13|11160:1|113444:13|114789:13|124402:4|124801:13|1389:1|1508:4|2157:13|219541:13|22885:13|23034:1|23365:1|23484:13|252995:13|2595:4|2674:13|27351:10|2819:1|2887:4|29035:10|291:4|29916:10|4836:4|51:7|51091:1|51147:10|51759:10|53354:13|5516:13|56267:10|56886:7|6299:10|64236:7|65983:7|6653:7|6716:7|7923:13|80005:13|80315:4|83737:4|85457:1|8613:7|8646:7|8671:4|…
miR-223	0.6644	0.748048	129	1567	12	205	C5	708	1794:10|2152:10|4005:13|51232:10|51309:13|55691:7|57616:13|5996:13|639:10|80183:13|9308:4|9595:13
miR-103a/107/107ab	0.6708	0.74985	151	1580	16	429	C2	624	10295:7|11057:10|1827:13|2099:10|22837:13|22849:13|25994:7|3131:1|4258:7|4774:13|5140:10|5166:10|54941:10|64388:7|6506:7|84141:13
miR-876-5p/3167	0.688	0.754569	176	1677	32	123	C9	2086	10072:4|10075:13|1119:13|130074:1|2182:1|2305:7|23248:10|23380:1|27020:10|27248:7|2733:13|30000:1|345778:1|3720:7|4087:7|51322:10|51542:1|51652:10|5469:1|54801:1|55706:1|57556:10|605:1|6746:10|6874:7|7005:4|80007:4|805:1|8473:4|84826:1|85377:13|9462:1
miR-9/9ab	0.6913	0.755454	767	1659	146	698	C9	2086	10006:4|10014:7|10106:1|10121:1|10163:13|10298:7|10397:1|10401:1|10493:4|10564:7|10643:13|11052:4|116987:1|1173:1|121441:1|122809:4|124808:10|1267:1|127933:4|147912:7|148789:10|149076:1|1495:13|163786:10|1639:1|171023:10|1810:7|197407:1|201725:4|214:13|2218:13|22838:1|22863:4|22941:4|22993:10|23119:1|23131:4|2317:1|23262:1|23344:10|23357:1|23367:4|23431:10|25902:4|26043:4|26065:7|26205:10|26504:1…
miR-335/335-5p	0.7027	0.758463	92	1743	11	151	C3	894	10138:10|10269:13|2028:4|23362:13|25777:4|54566:7|6299:10|6595:13|83641:13|8997:1|9104:4
miR-132/212/212-3p	0.7107	0.760531	387	1783	54	262	C9	2086	100101267:7|10042:10|10336:10|10765:10|11052:7|126526:10|138151:13|149076:1|1852:10|196441:7|196528:7|1974:7|2033:13|22941:1|23119:7|23380:13|253143:4|26130:13|26520:13|2764:4|2768:4|2782:7|2820:13|29855:1|3015:13|317:10|3192:7|376267:10|394:1|4087:7|4090:7|4800:7|51155:7|51496:1|55209:10|55727:4|5595:10|56987:1|57556:10|5829:1|64599:1|672:7|79109:13|8125:10|8242:1|83988:4|84364:7|8675:1|8682:1|9…
miR-196abc	0.7283	0.764958	138	1870	18	170	C6	976	10659:4|11320:10|1281:10|1879:1|2042:10|2078:13|2627:13|5087:10|5156:7|7373:10|7456:1|79895:10|801:13|8491:10|863:4|93010:1|9771:4|9881:7
miR-194	0.7381	0.767352	776	1932	113	233	C12	5699	10197:4|10725:1|10755:4|10765:4|1105:13|1108:7|11320:4|138151:13|1398:10|1453:7|145567:13|1457:1|147912:10|1788:1|1839:13|1852:4|1871:4|196528:10|197259:13|208:1|22822:13|22834:1|22878:10|22929:13|22998:10|23034:4|2308:1|23266:4|23768:4|256691:10|25778:7|25904:10|25936:1|26205:7|2643:4|2764:10|317649:4|3400:1|36:4|360:1|4440:4|5048:4|50999:13|51299:10|51366:1|51479:4|51496:7|51606:13|51684:7|5174…
miR-137/137ab	0.7507	0.770361	162	1963	27	647	C2	624	10060:10|1073:1|10891:7|116151:10|143872:13|148534:13|151126:4|173:13|2109:1|22849:1|252995:13|283537:10|3131:7|4430:1|50999:4|51128:1|51422:1|57406:13|64388:1|6653:4|6734:4|7008:4|7360:4|79001:13|79896:7|90102:1|9351:1
miR-148ab-3p/152	0.7539	0.771112	886	1988	100	466	C9	2086	10228:13|1054:7|10728:10|127933:13|130074:10|140688:13|1431:10|1633:7|167227:13|1786:13|1871:1|2065:13|2137:4|214:13|2145:7|221545:7|22838:1|22863:10|22870:13|22903:13|23062:7|23131:13|2319:7|23431:13|23503:13|23557:10|25778:7|25989:7|26130:13|26523:13|27020:13|2764:13|2799:10|3068:4|3607:7|3678:13|3703:7|3705:10|3720:13|387680:10|388695:7|3930:13|4087:7|4090:7|4097:10|4216:13|4302:1|4603:1|4800:…
miR-425/425-5p/489	0.7594	0.772393	47	2031	8	138	C2	624	1073:7|1317:13|132:4|3131:1|36:7|55327:4|8997:7|9185:4
miR-129-5p/129ab-5p	0.7641	0.773475	528	2129	99	196	C12	5699	10009:4|10395:10|10452:1|10518:10|10533:4|10602:7|10659:1|11221:10|114789:7|116151:7|1213:1|124801:7|1488:4|153527:10|199953:10|2033:10|2113:10|2120:1|2186:1|22934:1|23001:1|23229:1|23317:10|23350:4|23367:1|23528:7|23708:4|249:7|252995:10|2531:1|254887:1|255919:1|25777:10|25788:1|25976:7|26153:4|26986:1|27101:4|2768:4|284252:7|288:4|28970:10|29927:1|29929:4|29940:10|3178:1|348995:1|4000:10|4121:1…
miR-300/381/539-3p	0.7691	0.774616	198	2122	42	506	C4	763	10042:4|10238:1|10765:1|10801:1|11052:10|130074:4|138151:7|1605:4|162427:7|171017:1|1856:13|219771:1|22858:1|23211:1|23338:7|23367:7|23380:4|26003:4|26060:1|26504:1|283337:10|2909:7|29855:13|4097:4|4302:4|488:7|4899:7|54476:1|54915:7|55727:7|58528:13|5928:4|6598:1|6608:1|6764:1|6929:1|84915:7|8527:4|8672:10|8812:7|9880:1|9949:1
miR-875-5p	0.7722	0.775318	28	2151	4	70	C2	624	4774:1|51141:7|54463:10|55327:10
miR-183	0.7805	0.777175	197	2151	23	267	C3	894	10138:10|10166:7|10424:4|133686:4|18:13|23034:4|2308:10|23362:10|29035:13|3131:7|4040:13|4430:13|4645:13|6095:7|64388:7|65059:4|6506:4|732:7|83699:1|9107:13|9175:7|9185:13|9306:13
miR-361-5p	0.786	0.778388	116	2204	17	124	C8	1576	10472:13|10671:13|148534:1|25898:10|285636:4|3131:4|3479:7|5166:4|55107:7|5520:10|56886:1|57509:10|5887:7|6117:4|6309:7|79871:4|9223:10
miR-143/1721/4770	0.7865	0.778498	155	2176	23	221	C6	976	1003:1|10257:10|135112:10|1490:7|1794:10|2120:13|23253:7|3488:13|3977:4|4094:7|5156:4|5328:7|54790:1|5743:1|57496:7|79977:1|801:10|80301:4|81606:4|84188:13|960:7|9672:4|9945:10
miR-873	0.8022	0.781887	180	2304	24	192	C11	1253	10659:13|1345:13|136319:4|2120:7|22998:13|23012:1|23328:13|2353:7|2919:13|3162:4|388403:10|4170:7|5010:1|51232:10|5165:1|54790:7|5600:7|6503:7|7013:13|80301:1|864:1|9737:13|9802:13|9839:1
miR-384/384-3p	0.8023	0.781909	60	2325	9	153	C1	621	1080:13|2149:10|23111:10|5305:1|54843:13|57688:1|7056:4|8301:7|9459:1
miR-31	0.8076	0.78303	237	2370	27	224	C8	1576	10725:1|10972:13|1756:10|1979:1|1983:10|22834:4|23091:7|252995:10|2887:7|29974:7|5091:13|51479:1|5170:1|54463:13|54665:13|5520:10|5530:10|64427:13|6483:10|65059:13|6506:13|6517:13|7355:7|79178:4|80014:13|81627:13|83699:7
miR-328a/328b-3p	0.8121	0.783972	252	2343	30	126	C9	2086	10163:10|140688:1|23338:4|23394:13|3678:10|3703:10|4179:10|4771:10|54676:10|54887:10|5528:7|56061:13|5609:4|57190:10|57534:13|57648:1|57695:13|5792:10|5863:13|7182:1|7248:10|79956:13|80179:10|85358:7|85377:10|92799:10|9686:4|9703:10|9807:4|9939:1
miR-1ab/206/613	0.8147	0.784513	479	2351	74	523	C11	1253	10370:10|11320:4|130733:13|136319:1|145567:7|1488:4|157769:1|1654:1|169611:1|1742:7|1875:13|1906:13|2113:13|2122:10|22822:7|23143:7|2354:7|23673:4|2533:13|26040:10|285590:10|3097:7|3488:4|3727:7|388403:1|3977:1|4094:4|4638:10|4804:1|4854:1|4929:7|51366:7|51421:1|51582:13|5209:4|5292:1|5311:4|54467:10|54855:4|55186:10|55742:1|57102:7|57153:4|57514:1|57636:1|57659:10|57674:13|57708:10|5828:4|5908:4…
miR-204/204b/211	0.8205	0.78571	120	2374	12	380	C2	624	10891:13|11261:13|118980:10|154214:13|1629:7|2099:4|33:13|53354:1|64093:10|8209:13|84706:10|90525:13
miR-138/138ab	0.828	0.787238	637	2485	76	354	C9	2086	10042:7|10336:7|10533:7|10564:7|10849:4|11100:4|11270:13|114823:10|124930:10|129138:13|1385:10|155061:7|1871:4|203286:4|2146:13|22941:1|23403:10|256356:4|26065:13|26523:13|2760:1|28964:4|2909:7|29843:13|3159:7|3720:10|3984:10|401548:4|4296:13|4302:1|4440:1|51029:13|51107:13|51496:13|51755:1|5326:7|54887:13|55216:13|55585:10|55662:7|55758:10|5609:7|56270:13|56995:13|57184:4|57556:1|57623:13|57706:…
miR-431	0.8496	0.791519	48	2673	6	103	C1	621	10659:10|150:4|57494:1|84188:7|922:13|963:13
miR-19ab	0.8545	0.792467	544	2650	67	733	C7	1165	10138:1|10294:13|10472:13|10957:13|11069:10|1389:10|144577:4|152503:10|153:13|19:7|2099:13|2180:7|219333:10|22849:7|22862:1|22902:7|23034:10|23169:7|23341:10|23365:1|23408:13|23710:10|26084:13|26269:13|26994:13|2926:13|29966:7|3131:4|3398:13|342371:10|3479:10|3572:7|36:1|388650:13|3949:13|4774:1|50808:1|51128:7|51141:7|5412:4|54521:13|54602:13|55107:13|57188:1|57509:4|5887:4|6095:13|64093:10|6505…
miR-153	0.8665	0.794751	113	2783	14	417	C2	624	1073:10|10891:1|116151:13|148534:4|18:4|23026:4|2628:13|4774:13|51128:4|5140:7|56204:10|6653:10|8671:13|9848:7
miR-145	0.8945	0.79989	313	3062	43	481	C4	763	10298:1|10773:10|11052:1|11338:10|1399:13|1605:1|165324:7|2065:7|23119:13|23380:13|23503:7|25855:7|26060:13|27102:13|2764:7|2782:4|283337:1|29886:13|29907:10|3837:4|4296:4|51726:7|5362:7|54476:7|56970:1|57060:7|5774:1|5829:10|5878:4|613:10|64599:7|65264:1|7268:13|7343:1|80146:13|8427:13|84440:10|84923:7|9480:1|9772:4|9870:7|9891:13|9909:10
miR-128/128ab	0.8964	0.800229	476	3097	77	602	C11	1253	1003:1|10161:4|10253:4|10320:4|10370:10|10516:1|10565:4|10769:13|10982:7|11244:7|135112:4|1435:13|153020:10|1839:1|1847:4|187:10|1960:13|2009:13|2078:1|2152:13|23012:1|23167:13|23328:10|23508:1|2354:1|23708:4|23767:4|2549:1|256435:1|26118:7|2627:10|27115:7|27161:4|28232:4|30845:4|30850:7|3512:10|388403:1|390:7|3977:1|4093:4|4804:10|51366:13|5156:4|5325:10|55576:4|55647:13|55691:1|56892:4|57161:4|…
miR-495/1192	0.8988	0.800656	80	3123	20	373	C1	621	10742:7|118429:1|122953:1|1540:1|1839:4|2113:10|26034:1|2619:1|4093:4|51339:10|57494:13|57688:1|59339:1|64919:4|7077:1|7133:7|7456:1|7832:1|864:7|9047:4
miR-22/22-3p	0.8993	0.800745	599	3160	65	320	C9	2086	10092:13|10313:4|10471:10|11011:7|112:10|1267:1|1385:7|140459:7|140688:7|200933:7|2033:10|2065:13|221092:10|22838:4|22929:13|23215:13|23232:13|23351:10|23381:4|23403:13|26750:13|27086:7|274:10|2760:13|283337:13|283899:13|29789:4|3678:7|3720:7|3915:13|401548:7|47:10|4800:7|4893:13|54978:7|55227:13|55652:10|55662:4|55920:7|5728:13|57645:13|57695:10|57720:10|5814:4|5977:10|60509:13|607:10|64319:7|64…
miR-411	0.9016	0.801153	51	3222	6	72	C6	976	118429:1|2781:10|286133:13|55030:13|79966:13|862:1
miR-217	0.9115	0.802886	239	3263	32	232	C11	1253	10085:10|10659:1|10810:7|11320:7|130733:13|135112:4|136319:4|137695:13|137886:13|1958:10|22856:7|22998:1|2549:1|256691:7|27067:13|2781:7|2823:13|288:7|387119:4|4094:4|4170:7|4692:7|55752:7|57337:10|57688:4|64919:1|7532:10|8301:7|84617:13|91624:13|92140:7|9465:7
miR-296-3p	0.9121	0.802991	47	3477	5	35	C11	1253	10810:10|1286:7|1959:10|23135:13|54855:7
miR-126-3p	0.917	0.803837	33	3655	3	20	C8	1576	1398:13|4040:13|84231:7
miR-379/1193-5p/3529	0.9171	0.803854	48	3405	6	59	C6	976	1906:10|408:4|51100:4|5138:10|57520:10|9771:10
miR-130ac/301ab/301b/301b-3p/454/721/4295/3666	0.9172	0.803871	571	3345	64	591	C10	1085	10742:13|120892:13|122786:13|1435:10|147495:10|151963:13|1540:13|166336:10|1808:10|1901:10|1906:7|1960:10|23001:10|23111:13|23143:4|23253:7|23328:10|23414:13|23673:13|256586:7|27115:7|285203:13|3097:13|3213:7|3280:7|3488:7|3676:4|3708:10|387758:10|4094:4|5156:10|51655:10|51696:10|5209:4|53344:10|55500:1|5621:7|56907:7|57520:7|57561:4|57659:10|57708:13|6387:7|6774:7|6781:7|6916:10|7039:10|7048:13|…
miR-299/299-3p/3563-3p	0.9174	0.803906	58	3429	7	53	C8	1576	10243:7|10294:13|11143:10|54620:4|64236:4|64762:10|7803:10
miR-216a	0.9271	0.805558	118	3510	22	158	C8	1576	10169:13|10957:7|1317:1|171425:1|22834:7|23169:4|23316:10|23333:1|2674:1|3281:4|4153:1|51:4|51733:10|55240:7|5578:1|57107:4|57396:4|65056:10|7803:1|80315:10|83737:10|9554:7
miR-543	0.9296	0.80598	60	3547	12	369	C2	624	10891:4|1317:4|3176:4|5340:4|54941:7|55089:10|65059:4|6567:4|79777:4|8555:7|9185:7|9663:1
miR-218/218a	0.9343	0.806767	255	3598	36	516	C3	894	10144:10|10867:10|10891:7|11069:7|121512:7|133746:13|153:13|2180:13|222166:1|23026:10|23362:1|2674:1|3131:1|3176:7|4311:10|4774:7|5412:1|54521:4|55526:13|56204:7|57107:4|57478:1|6095:7|6470:13|6506:13|687:10|7803:10|8452:7|8555:7|8613:4|8997:13|9075:4|9185:4|9208:4|9306:10|9388:1
miR-208ab/208ab-3p	0.9441	0.808389	26	3888	8	111	C1	621	1879:1|2042:4|2113:10|27303:1|57636:4|57688:4|84159:1|9839:1
miR-28-5p/708/1407/1653/3139	0.9571	0.810498	85	4091	10	133	C4	763	100101267:7|10291:4|113419:13|124583:13|140688:4|147179:13|1876:7|5792:4|6749:13|9889:7
miR-590-3p	0.9713	0.81275	33	4694	12	294	C1	621	1540:4|23428:4|3003:4|5155:1|54790:4|57688:4|695:1|7412:1|83872:7|84329:1|960:1|9672:1
miR-141/200a	0.9717	0.812812	564	4573	84	437	C9	2086	10092:13|10336:7|10559:10|10564:10|10915:10|10951:1|11127:4|1119:7|114823:4|130074:10|1454:4|1457:7|1495:1|1612:7|167227:10|171023:4|1810:13|1845:13|1871:10|219654:13|22838:4|22926:7|23119:1|23211:1|23317:13|23350:4|23370:7|23404:10|23637:4|25778:13|27086:7|2885:13|3268:7|339287:4|344838:10|403341:1|4603:13|4628:13|481:4|488:7|51514:10|51535:4|51747:7|5326:1|54874:7|55700:13|55758:13|5609:10|5698…
miR-383	0.9866	0.815117	26	5295	5	104	C2	624	10912:1|53354:4|647309:4|7355:13|8671:4
miR-199ab-5p	0.9937	0.816195	139	5886	16	336	C1	621	10659:10|11010:13|2113:10|288:4|3091:7|3676:7|407977:4|4627:10|5293:13|5376:7|5420:13|55214:13|83872:13|862:1|864:1|9770:13
miR-499-5p	0.9946	0.816331	92	5850	14	199	C4	763	11052:13|130074:10|140688:4|22838:1|23076:10|23119:10|23201:4|23380:1|2764:4|29855:1|3609:4|54851:13|55182:4|5878:13

## Sheet: HG-Test
LUC	miRNA	pvalue	q-value			HCC	miRNA	pvalue	qvalue
	miR-410/344de/344b-1-3p	0.0521777	1				miR-370	0.0426842	1
	miR-128/128ab	0.126752	1				miR-122/122a/1352	0.0705211	1
	miR-384/384-3p	0.151115	1				miR-184	0.0954003	1
	miR-496	0.190469	1				miR-21/590-5p	0.102189	1
	miR-191	0.198963	1				miR-125a-3p/1554	0.151605	1
	miR-486-5p/3107	0.212889	1				miR-149	0.16832	1
	miR-137/137ab	0.217633	1				miR-486-5p/3107	0.176475	1
	miR-339b/339-5p/3586-5p	0.245262	1				miR-125a-5p/125b-5p/351/670/4319	0.211838	1
	miR-374ab	0.27203	1				miR-375	0.235594	1
	miR-328a/328b-3p	0.27734	1				miR-190/190ab	0.244984	1
	miR-21/590-5p	0.315661	1				miR-135ab/135a-5p	0.246484	1
	miR-149	0.318785	1				miR-326/330/330-5p	0.255712	1
	miR-208ab/208ab-3p	0.321992	1				miR-185/882/3473/4306/4644	0.257322	1
	miR-335/335-5p	0.323903	1				miR-376c/741-5p	0.260534	1
	miR-223	0.326161	1				miR-154/872	0.275887	1
	miR-146ac/146b-5p	0.326481	1				miR-758	0.291235	1
	miR-133abc	0.335391	1				miR-339b/339-5p/3586-5p	0.324865	1
	miR-370	0.345778	1				miR-219-5p/508/508-3p/4782-3p	0.344001	1
	miR-33ab/33-5p	0.348389	1				miR-210	0.361245	1
	let-7/98/4458/4500	0.350432	1				miR-136	0.381505	1
	miR-378/422a/378bcdefhi	0.358112	1				miR-488	0.384873	1
	miR-326/330/330-5p	0.361648	1				miR-193/193b/193a-3p	0.390752	1
	miR-96/507/1271	0.370163	1				miR-504/4725-5p	0.393212	1
	miR-184	0.372297	1				miR-224	0.445892	1
	miR-34ac/34bc-5p/449abc/449c-5p	0.389732	1				let-7/98/4458/4500	0.454616	1
	miR-455-5p	0.437031	1				miR-875-5p	0.461987	1
	miR-193/193b/193a-3p	0.439084	1				miR-150/5127	0.463092	1
	miR-338/338-3p	0.44975	1				miR-410/344de/344b-1-3p	0.490691	1
	miR-490-3p	0.463912	1				miR-328a/328b-3p	0.519769	1
	miR-296-3p	0.493619	1				miR-592/599	0.533467	1
	miR-183	0.524262	1				miR-196abc	0.536479	1
	miR-17/17-5p/20ab/20b-5p/93/106ab/427/518a-3p/519d	0.543443	1				miR-197	0.539581	1
	miR-23abc/23b-3p	0.551743	1				miR-140/140-5p/876-3p/1244	0.565718	1
	miR-24/24ab/24-3p	0.554619	1				miR-132/212/212-3p	0.56672	1
	miR-653	0.568739	1				miR-191	0.571666	1
	miR-382	0.568875	1				miR-33a-3p/365/365-3p	0.587431	1
	miR-376c/741-5p	0.574563	1				miR-542-3p	0.591148	1
	miR-299/299-3p/3563-3p	0.574588	1				miR-485-5p/1698/1703/1962	0.598462	1
	miR-224	0.576544	1				miR-186	0.602439	1
	miR-185/882/3473/4306/4644	0.605674	1				miR-202-3p	0.607316	1
	miR-376abd/376b-3p	0.605798	1				miR-346	0.61415	1
	miR-125a-5p/125b-5p/351/670/4319	0.621524	1				miR-378/422a/378bcdefhi	0.617018	1
	miR-18ab/4735-3p	0.624211	1				miR-101/101ab	0.628204	1
	miR-758	0.629768	1				miR-18ab/4735-3p	0.659344	1
	miR-205/205ab	0.631695	1				miR-433	0.659344	1
	miR-27abc/27a-3p	0.639078	1				miR-320abcd/4429	0.66204	1
	miR-379/1193-5p/3529	0.655731	1				miR-134/3118	0.679338	1
	miR-130ac/301ab/301b/301b-3p/454/721/4295/3666	0.657314	1				miR-133abc	0.682132	1
	miR-196abc	0.664743	1				miR-374ab	0.687764	1
	miR-202-3p	0.666464	1				miR-874	0.700153	1
	miR-129-5p/129ab-5p	0.666877	1				miR-376abd/376b-3p	0.710912	1
	miR-25/32/92abc/363/363-3p/367	0.668301	1				miR-17/17-5p/20ab/20b-5p/93/106ab/427/518a-3p/519d	0.714011	1
	miR-217	0.681241	1				miR-223	0.720389	1
	miR-383	0.689813	1				miR-338/338-3p	0.732129	1
	miR-135ab/135a-5p	0.703942	1				miR-490-3p	0.746436	1
	miR-377	0.704301	1				miR-1ab/206/613	0.753669	1
	miR-539/539-5p	0.710573	1				miR-204/204b/211	0.763687	1
	miR-505/505-3p	0.711478	1				miR-183	0.7713	1
	miR-219-5p/508/508-3p/4782-3p	0.723897	1				miR-203	0.77171	1
	miR-592/599	0.726881	1				miR-382	0.772622	1
	miR-134/3118	0.728791	1				miR-342-3p	0.775326	1
	miR-324-5p	0.737123	1				miR-129-5p/129ab-5p	0.780672	1
	miR-431	0.750635	1				miR-494	0.783646	1
	miR-26ab/1297/4465	0.755316	1				miR-144	0.785688	1
	miR-139-5p	0.757806	1				miR-329/329ab/362-3p	0.787924	1
	miR-361-5p	0.757852	1				miR-340-5p	0.790123	1
	miR-485-5p/1698/1703/1962	0.758154	1				miR-27abc/27a-3p	0.795623	1
	miR-340-5p	0.761107	1				miR-146ac/146b-5p	0.798988	1
	miR-144	0.766137	1				miR-876-5p/3167	0.802369	1
	miR-499-5p	0.777426	1				miR-10abc/10a-5p	0.806448	1
	miR-154/872	0.791766	1				miR-29abcd	0.80794	1
	miR-125a-3p/1554	0.793578	1				miR-491-5p	0.81536	1
	miR-342-3p	0.808407	1				miR-93/93a/105/106a/291a-3p/294/295/302abcde/372/373/428/519a/520be/520acd-3p/1378/1420ac	0.815746	1
	miR-488	0.808771	1				miR-7/7ab	0.822503	1
	miR-375	0.811646	1				miR-290-5p/292-5p/371-5p/293	0.826461	1
	miR-29abcd	0.815985	1				miR-145	0.834007	1
	miR-142-3p	0.824307	1				miR-299/299-3p/3563-3p	0.838645	1
	miR-200bc/429/548a	0.833143	1				miR-192/215	0.841651	1
	miR-143/1721/4770	0.834686	1				miR-653	0.848226	1
	miR-491-5p	0.835352	1				miR-33ab/33-5p	0.849849	1
	miR-10abc/10a-5p	0.837446	1				miR-421	0.85506	1
	miR-210	0.838134	1				miR-34ac/34bc-5p/449abc/449c-5p	0.855531	1
	miR-542-3p	0.839838	1				miR-15abc/16/16abc/195/322/424/497/1907	0.858533	1
	miR-503	0.844177	1				miR-496	0.864219	1
	miR-194	0.848154	1				miR-142-3p	0.87692	1
	miR-216a	0.853083	1				miR-384/384-3p	0.891606	1
	miR-93/93a/105/106a/291a-3p/294/295/302abcde/372/373/428/519a/520be/520acd-3p/1378/1420ac	0.85423	1				miR-31	0.893183	1
	miR-300/381/539-3p	0.858074	1				miR-379/1193-5p/3529	0.89353	1
	miR-124/124ab/506	0.868446	1				miR-137/137ab	0.893644	1
	miR-150/5127	0.877262	1				miR-30abcdef/30abe-5p/384-5p	0.903318	1
	miR-504/4725-5p	0.885109	1				miR-205/205ab	0.90404	1
	miR-22/22-3p	0.886324	1				miR-455-5p	0.904332	1
	miR-103a/107/107ab	0.891623	1				miR-143/1721/4770	0.9045	1
	miR-874	0.891869	1				miR-324-5p	0.904997	1
	miR-19ab	0.8953	1				miR-22/22-3p	0.914865	1
	miR-873	0.900081	1				miR-214/761/3619-5p	0.915175	1
	miR-346	0.902268	1				miR-505/505-3p	0.918363	1
	miR-216b/216b-5p	0.906256	1				miR-335/335-5p	0.918827	1
	miR-138/138ab	0.908025	1				miR-218/218a	0.924915	1
	miR-148ab-3p/152	0.912973	1				miR-194	0.927063	1
	miR-30abcdef/30abe-5p/384-5p	0.91769	1				miR-141/200a	0.929657	1
	miR-1ab/206/613	0.925927	1				miR-99ab/100	0.934411	1
	miR-182	0.933768	1				miR-411	0.942401	1
	miR-543	0.93601	1				miR-155	0.946218	1
	miR-145	0.937328	1				miR-539/539-5p	0.947754	1
	miR-186	0.93784	1				miR-103a/107/107ab	0.951529	1
	miR-141/200a	0.939816	1				miR-300/381/539-3p	0.955284	1
	miR-221/222/222ab/1928	0.94104	1				miR-216b/216b-5p	0.956712	1
	miR-181abcd/4262	0.949281	1				miR-124/124ab/506	0.959721	1
	miR-101/101ab	0.952174	1				miR-148ab-3p/152	0.959742	1
	miR-31	0.96091	1				miR-431	0.964059	1
	miR-214/761/3619-5p	0.962674	1				miR-128/128ab	0.964498	1
	miR-190/190ab	0.962755	1				miR-126-3p	0.967489	1
	miR-494	0.964313	1				miR-503	0.968029	1
	miR-9/9ab	0.964665	1				miR-23abc/23b-3p	0.970543	1
	miR-99ab/100	0.96802	1				miR-19ab	0.97184	1
	miR-329/329ab/362-3p	0.968106	1				miR-495/1192	0.972248	1
	miR-199ab-5p	0.970722	1				miR-590-3p	0.97309	1
	miR-33a-3p/365/365-3p	0.973133	1				miR-873	0.973201	1
	miR-448/448-3p	0.973415	1				miR-26ab/1297/4465	0.976565	1
	miR-320abcd/4429	0.974341	1				miR-361-5p	0.978658	1
	miR-495/1192	0.974538	1				miR-217	0.979858	1
	miR-155	0.976617	1				miR-139-5p	0.986003	1
	miR-411	0.977616	1				miR-9/9ab	0.986884	1
	miR-122/122a/1352	0.979156	1				miR-24/24ab/24-3p	0.987504	1
	miR-136	0.979471	1				miR-181abcd/4262	0.988219	1
	miR-197	0.980679	1				miR-543	0.990257	1
	miR-290-5p/292-5p/371-5p/293	0.982625	1				miR-221/222/222ab/1928	0.990597	1
	miR-421	0.982802	1				miR-208ab/208ab-3p	0.990717	1
	miR-192/215	0.983185	1				miR-296-3p	0.991835	1
	miR-15abc/16/16abc/195/322/424/497/1907	0.983298	1				miR-28-5p/708/1407/1653/3139	0.992701	1
	miR-875-5p	0.984356	1				miR-216a	0.992718	1
	miR-876-5p/3167	0.984782	1				miR-138/138ab	0.993739	1
	miR-140/140-5p/876-3p/1244	0.984957	1				miR-96/507/1271	0.993992	1
	miR-28-5p/708/1407/1653/3139	0.987665	1				miR-377	0.99477	1
	miR-544/544ab/544-3p	0.99224	1				miR-499-5p	0.994934	1
	miR-204/204b/211	0.992439	1				miR-25/32/92abc/363/363-3p/367	0.995715	1
	miR-153	0.994432	1				miR-200bc/429/548a	0.996351	1
	miR-590-3p	0.997112	1				miR-130ac/301ab/301b/301b-3p/454/721/4295/3666	0.997169	1
	miR-132/212/212-3p	0.997452	1				miR-383	0.998053	1
	miR-218/218a	0.998745	1				miR-182	0.998445	1
	miR-433	0.998756	1				miR-199ab-5p	0.998879	1
	miR-7/7ab	0.999021	1				miR-544/544ab/544-3p	0.999152	1
	miR-425/425-5p/489	0.99909	1				miR-448/448-3p	0.999626	1
	miR-203	0.999832	1				miR-425/425-5p/489	0.999804	1
							miR-153	0.999867	1

## Sheet: GSEA
LUC	miRNA	pvalue	es	q-value			HCC	miRNA	pvalue	es	q-value
	miR-374ab	0.0095	0.410238	0.613199				miR-144	0.0053	0.450492	0.599816
	miR-144	0.011	0.388449	0.613199				miR-23abc/23b-3p	0.0169	0.430694	0.599816
	let-7/98/4458/4500	0.016	0.382135	0.613199				miR-96/507/1271	0.0216	0.4285	0.599816
	miR-27abc/27a-3p	0.0193	0.374191	0.613199				miR-202-3p	0.0221	0.440148	0.599816
	miR-202-3p	0.0247	0.385264	0.613199				miR-128/128ab	0.0302	0.430556	0.599816
	miR-375	0.0357	0.430759	0.613199				miR-374ab	0.0364	0.447538	0.599816
	miR-370	0.0561	0.398763	0.613199				miR-21/590-5p	0.0397	0.465405	0.599816
	miR-185/882/3473/4306/4644	0.0576	0.412172	0.613199				miR-17/17-5p/20ab/20b-5p/93/106ab/427/518a-3p/519d	0.0419	0.424681	0.599816
	miR-21/590-5p	0.0593	0.401097	0.613199				miR-196abc	0.0431	0.469855	0.599816
	miR-204/204b/211	0.0595	0.385355	0.613199				miR-410/344de/344b-1-3p	0.0447	0.460196	0.599816
	miR-653	0.0611	0.423337	0.613199				miR-200bc/429/548a	0.0473	0.424189	0.599816
	miR-128/128ab	0.0645	0.373539	0.613199				miR-33ab/33-5p	0.0529	0.450482	0.614928
	miR-410/344de/344b-1-3p	0.0647	0.399748	0.613199				miR-139-5p	0.0684	0.453162	0.65008
	miR-34ac/34bc-5p/449abc/449c-5p	0.0691	0.380929	0.613199				miR-27abc/27a-3p	0.0697	0.417185	0.652455
	miR-486-5p/3107	0.0704	0.431969	0.613199				miR-25/32/92abc/363/363-3p/367	0.0765	0.425076	0.663793
	miR-495/1192	0.0713	0.37755	0.613199				miR-26ab/1297/4465	0.0792	0.426177	0.667848
	miR-376abd/376b-3p	0.0785	0.422565	0.618861				miR-376c/741-5p	0.0796	0.467357	0.668429
	miR-101/101ab	0.0812	0.372646	0.620748				miR-184	0.0955	0.585005	0.707485
	miR-17/17-5p/20ab/20b-5p/93/106ab/427/518a-3p/519d	0.0873	0.366362	0.632255				miR-382	0.0959	0.472581	0.70835
	miR-219-5p/508/508-3p/4782-3p	0.0985	0.388796	0.651785				miR-130ac/301ab/301b/301b-3p/454/721/4295/3666	0.1002	0.421934	0.717328
	miR-326/330/330-5p	0.1073	0.388801	0.664915				miR-137/137ab	0.1195	0.415884	0.751643
	miR-1ab/206/613	0.114	0.365481	0.673845				miR-340-5p	0.1245	0.424778	0.759215
	miR-758	0.1203	0.407483	0.681521				miR-182	0.1261	0.414398	0.761542
	miR-96/507/1271	0.1284	0.360854	0.6905				miR-208ab/208ab-3p	0.1275	0.460611	0.763541
	miR-485-5p/1698/1703/1962	0.1377	0.38711	0.699748				miR-101/101ab	0.1364	0.417773	0.775506
	miR-196abc	0.1378	0.393169	0.699842				let-7/98/4458/4500	0.1414	0.416667	0.781712
	miR-135ab/135a-5p	0.14	0.365941	0.70188				miR-154/872	0.1436	0.47627	0.784335
	miR-184	0.1459	0.523698	0.707096				miR-194	0.161	0.433973	0.803052
	miR-592/599	0.1494	0.400055	0.710029				miR-145	0.165	0.417089	0.806905
	miR-9/9ab	0.1628	0.354552	0.72739				miR-186	0.1811	0.42233	0.820998
	miR-494	0.1695	0.370287	0.735314				miR-653	0.1831	0.452693	0.822607
	miR-33ab/33-5p	0.1863	0.374731	0.753294				miR-335/335-5p	0.1913	0.440538	0.82891
	miR-210	0.2255	0.483287	0.787048				miR-543	0.2001	0.417719	0.835194
	miR-539/539-5p	0.2262	0.365029	0.787566				miR-217	0.2014	0.433581	0.836083
	miR-122/122a/1352	0.2376	0.392862	0.795676				miR-93/93a/105/106a/291a-3p/294/295/302abcde/372/373/428/519a/520be/520acd-3p/1378/1420ac	0.2062	0.412695	0.839286
	miR-491-5p	0.2479	0.395813	0.802489				miR-375	0.2071	0.444452	0.839872
	miR-503	0.2516	0.370157	0.804827				miR-205/205ab	0.2075	0.426088	0.840132
	miR-299/299-3p/3563-3p	0.2608	0.416737	0.810406				miR-34ac/34bc-5p/449abc/449c-5p	0.2121	0.418722	0.843055
	miR-194	0.2624	0.367299	0.811344				miR-193/193b/193a-3p	0.2146	0.445144	0.844599
	miR-137/137ab	0.2625	0.351507	0.811403				miR-19ab	0.2158	0.407756	0.845329
	miR-340-5p	0.2693	0.356743	0.815285				miR-378/422a/378bcdefhi	0.2524	0.441385	0.864724
	miR-145	0.2743	0.356152	0.81804				miR-223	0.2776	0.427055	0.875475
	miR-146ac/146b-5p	0.288	0.380987	0.825182				miR-219-5p/508/508-3p/4782-3p	0.2846	0.420629	0.878164
	miR-224	0.2889	0.364731	0.825632				miR-224	0.2857	0.420267	0.878576
	miR-296-3p	0.301	0.432936	0.83146				miR-191	0.286	0.488646	0.878688
	miR-411	0.3075	0.395797	0.834433				miR-496	0.2888	0.450685	0.879723
	miR-197	0.3192	0.375716	0.839528				miR-383	0.3096	0.439268	0.88689
	miR-186	0.3417	0.351531	0.848493				miR-1ab/206/613	0.3152	0.404254	0.888676
	miR-182	0.3579	0.349488	0.854352				miR-299/299-3p/3563-3p	0.333	0.45757	0.893995
	miR-290-5p/292-5p/371-5p/293	0.364	0.362801	0.856443				miR-103a/107/107ab	0.3503	0.407637	0.8987
	miR-217	0.3648	0.363455	0.856712				miR-376abd/376b-3p	0.3548	0.431098	0.899856
	miR-203	0.3844	0.350314	0.863018				miR-326/330/330-5p	0.3591	0.411105	0.900937
	miR-342-3p	0.385	0.36302	0.863202				miR-146ac/146b-5p	0.3782	0.424312	0.905467
	miR-33a-3p/365/365-3p	0.3876	0.364819	0.863995				miR-324-5p	0.3881	0.434039	0.907655
	miR-99ab/100	0.3889	0.414102	0.864388				miR-499-5p	0.3956	0.413903	0.909247
	miR-504/4725-5p	0.3957	0.370699	0.866407				miR-342-3p	0.3999	0.415543	0.910135
	miR-218/218a	0.405	0.345259	0.869073				miR-203	0.4071	0.400162	0.911584
	miR-143/1721/4770	0.4117	0.358425	0.870929				miR-29abcd	0.4103	0.39918	0.912213
	miR-93/93a/105/106a/291a-3p/294/295/302abcde/372/373/428/519a/520be/520acd-3p/1378/1420ac	0.4189	0.348798	0.872865				miR-143/1721/4770	0.411	0.412949	0.91235
	miR-125a-3p/1554	0.4276	0.366474	0.875129				miR-133abc	0.4243	0.401957	0.914863
	miR-149	0.4286	0.354222	0.875384				miR-296-3p	0.4534	0.448565	0.91989
	miR-496	0.4294	0.37285	0.875587				miR-135ab/135a-5p	0.4593	0.400188	0.920837
	miR-320abcd/4429	0.4321	0.344483	0.876268				miR-141/200a	0.4705	0.396226	0.922576
	miR-23abc/23b-3p	0.4347	0.343436	0.876917				miR-181abcd/4262	0.4891	0.393667	0.9253
	miR-300/381/539-3p	0.4356	0.346816	0.87714				miR-377	0.4977	0.401843	0.926496
	miR-433	0.4372	0.356007	0.877535				miR-494	0.5159	0.396513	0.928905
	miR-431	0.4501	0.367003	0.880626				miR-300/381/539-3p	0.5165	0.393007	0.928982
	miR-29abcd	0.4682	0.346936	0.884709				miR-490-3p	0.5227	0.40878	0.929765
	miR-200bc/429/548a	0.4885	0.341031	0.888968				miR-33a-3p/365/365-3p	0.5247	0.406267	0.930014
	miR-125a-5p/125b-5p/351/670/4319	0.5028	0.343604	0.891784				miR-216a	0.528	0.401283	0.930421
	miR-542-3p	0.5134	0.35232	0.893781				miR-338/338-3p	0.538	0.403879	0.931626
	miR-205/205ab	0.5144	0.34676	0.893965				miR-216b/216b-5p	0.5386	0.401393	0.931697
	miR-376c/741-5p	0.5267	0.350535	0.896184				miR-431	0.543	0.41107	0.932213
	miR-31	0.5316	0.348773	0.897043				miR-505/505-3p	0.5515	0.408145	0.933188
	miR-124/124ab/506	0.5334	0.339313	0.897355				miR-873	0.5517	0.398702	0.93321
	miR-15abc/16/16abc/195/322/424/497/1907	0.5386	0.340552	0.898245				miR-875-5p	0.574	0.414714	0.935638
	miR-324-5p	0.548	0.361148	0.899815				miR-384/384-3p	0.5747	0.398957	0.935711
	miR-183	0.5564	0.347801	0.901178				miR-346	0.5893	0.412223	0.937204
	miR-874	0.5601	0.349966	0.901767				miR-758	0.5917	0.402187	0.937443
	miR-193/193b/193a-3p	0.5654	0.353629	0.902598				miR-379/1193-5p/3529	0.5942	0.416826	0.93769
	miR-421	0.5682	0.340461	0.903032				miR-183	0.6023	0.397948	0.938476
	miR-221/222/222ab/1928	0.581	0.343196	0.904965				miR-15abc/16/16abc/195/322/424/497/1907	0.607	0.390522	0.938923
	miR-132/212/212-3p	0.5842	0.341698	0.905436				miR-361-5p	0.616	0.398628	0.939762
	miR-875-5p	0.5965	0.354656	0.907205				miR-148ab-3p/152	0.6217	0.394629	0.940281
	miR-190/190ab	0.6116	0.350263	0.909288				miR-455-5p	0.6274	0.397107	0.940792
	miR-335/335-5p	0.6185	0.342557	0.91021				miR-339b/339-5p/3586-5p	0.6282	0.39917	0.940863
	miR-18ab/4735-3p	0.6203	0.345572	0.910447				miR-486-5p/3107	0.6395	0.402054	0.941847
	miR-361-5p	0.638	0.338729	0.912714				miR-542-3p	0.6609	0.390301	0.943624
	miR-133abc	0.6434	0.336727	0.913384				miR-22/22-3p	0.6665	0.392422	0.944071
	miR-338/338-3p	0.6515	0.341171	0.914368				miR-122/122a/1352	0.6795	0.394379	0.945082
	miR-876-5p/3167	0.6718	0.337158	0.91674				miR-24/24ab/24-3p	0.684	0.388245	0.945424
	miR-488	0.6753	0.335385	0.917136				miR-132/212/212-3p	0.6861	0.387247	0.945582
	miR-192/215	0.6926	0.33762	0.919038				miR-370	0.6871	0.389089	0.945657
	miR-328a/328b-3p	0.6944	0.339695	0.919231				miR-129-5p/129ab-5p	0.6905	0.382498	0.94591
	miR-155	0.7031	0.332057	0.920151				miR-539/539-5p	0.701	0.382054	0.946677
	miR-490-3p	0.7126	0.331056	0.921131				miR-448/448-3p	0.706	0.384128	0.947034
	miR-377	0.7294	0.330422	0.922808				miR-488	0.7073	0.383568	0.947126
	miR-7/7ab	0.735	0.327878	0.923351				miR-30abcdef/30abe-5p/384-5p	0.7098	0.385577	0.947303
	miR-103a/107/107ab	0.7461	0.331886	0.924405				miR-485-5p/1698/1703/1962	0.7435	0.382238	0.949571
	miR-30abcdef/30abe-5p/384-5p	0.7564	0.329883	0.925358				miR-10abc/10a-5p	0.7438	0.384819	0.94959
	miR-208ab/208ab-3p	0.7586	0.323508	0.925558				miR-134/3118	0.7448	0.384217	0.949655
	miR-10abc/10a-5p	0.7592	0.327223	0.925612				miR-185/882/3473/4306/4644	0.7502	0.382702	0.949999
	miR-129-5p/129ab-5p	0.7645	0.324837	0.92609				miR-320abcd/4429	0.7512	0.379711	0.950062
	miR-382	0.7674	0.324839	0.926349				miR-204/204b/211	0.7727	0.381804	0.951384
	miR-448/448-3p	0.7692	0.328292	0.926508				miR-218/218a	0.7834	0.378881	0.952016
	miR-216a	0.7699	0.324179	0.92657				miR-153	0.786	0.377549	0.952167
	miR-26ab/1297/4465	0.7729	0.32474	0.926834				miR-503	0.7963	0.377568	0.952757
	miR-505/505-3p	0.774	0.328537	0.926931				miR-876-5p/3167	0.817	0.372171	0.953899
	miR-134/3118	0.7865	0.32485	0.928008				miR-18ab/4735-3p	0.8188	0.3769	0.953995
	miR-25/32/92abc/363/363-3p/367	0.7944	0.327064	0.928673				miR-142-3p	0.8203	0.376519	0.954076
	miR-22/22-3p	0.8012	0.328986	0.929236				miR-592/599	0.8231	0.369345	0.954225
	miR-154/872	0.8016	0.320564	0.929269				miR-199ab-5p	0.8509	0.374488	0.955654
	miR-214/761/3619-5p	0.8055	0.325546	0.929587				miR-99ab/100	0.8511	0.366385	0.955664
	miR-543	0.8092	0.323128	0.929886				miR-190/190ab	0.8655	0.362377	0.956369
	miR-191	0.811	0.324963	0.930031				miR-7/7ab	0.8782	0.366734	0.956973
	miR-150/5127	0.815	0.320028	0.930351				miR-221/222/222ab/1928	0.8877	0.365166	0.957414
	miR-379/1193-5p/3529	0.8156	0.318963	0.930398				miR-149	0.8884	0.367778	0.957446
	miR-140/140-5p/876-3p/1244	0.8188	0.323227	0.930651				miR-140/140-5p/876-3p/1244	0.8897	0.363377	0.957506
	miR-142-3p	0.8214	0.324829	0.930856				miR-425/425-5p/489	0.9072	0.357181	0.958291
	miR-136	0.8227	0.318914	0.930957				miR-125a-3p/1554	0.9157	0.352932	0.958662
	miR-455-5p	0.8332	0.319431	0.931768				miR-9/9ab	0.9206	0.365542	0.958873
	miR-24/24ab/24-3p	0.8356	0.324038	0.931951				miR-290-5p/292-5p/371-5p/293	0.9224	0.35117	0.95895
	miR-590-3p	0.8383	0.314255	0.932155				miR-192/215	0.9316	0.343764	0.959339
	miR-223	0.8389	0.319755	0.9322				miR-210	0.9372	0.316207	0.959572
	miR-130ac/301ab/301b/301b-3p/454/721/4295/3666	0.8438	0.326694	0.932567				miR-504/4725-5p	0.9386	0.34948	0.95963
	miR-346	0.8527	0.313765	0.933224				miR-214/761/3619-5p	0.9417	0.362819	0.959758
	miR-873	0.8601	0.314295	0.933761				miR-590-3p	0.9522	0.346435	0.960184
	miR-383	0.8655	0.311317	0.934147				miR-150/5127	0.954	0.3441	0.960256
	miR-384/384-3p	0.8787	0.309527	0.935072				miR-433	0.9578	0.344305	0.960407
	miR-329/329ab/362-3p	0.9034	0.305486	0.936735				miR-491-5p	0.9677	0.331849	0.960797
	miR-378/422a/378bcdefhi	0.9087	0.30064	0.937081				miR-411	0.9683	0.318092	0.96082
	miR-216b/216b-5p	0.9159	0.302072	0.937544				miR-328a/328b-3p	0.9715	0.337579	0.960944
	miR-339b/339-5p/3586-5p	0.9277	0.29552	0.93829				miR-155	0.9721	0.344799	0.960967
	miR-139-5p	0.9322	0.302654	0.938569				miR-31	0.9738	0.345677	0.961033
	miR-148ab-3p/152	0.9383	0.315811	0.938944				miR-495/1192	0.978	0.345878	0.961193
	miR-425/425-5p/489	0.9432	0.291565	0.939242				miR-138/138ab	0.9783	0.349348	0.961205
	miR-141/200a	0.9464	0.309376	0.939435				miR-197	0.9856	0.322626	0.961481
	miR-126-3p	0.95	0.248224	0.939651				miR-544/544ab/544-3p	0.9908	0.339576	0.961676
	miR-138/138ab	0.951	0.306639	0.939711				miR-124/124ab/506	0.9912	0.359348	0.96169
	miR-544/544ab/544-3p	0.9674	0.300874	0.940672				miR-421	0.9922	0.330566	0.961727
	miR-499-5p	0.9729	0.285798	0.940987				miR-874	0.9959	0.311288	0.961864
	miR-28-5p/708/1407/1653/3139	0.9748	0.279947	0.941096				miR-329/329ab/362-3p	0.9962	0.315654	0.961875
	miR-19ab	0.975	0.308417	0.941107				miR-136	0.997	0.300348	0.961905
	miR-153	0.9927	0.291284	0.942096				miR-28-5p/708/1407/1653/3139	0.999	0.290093	0.961978
	miR-181abcd/4262	0.9932	0.298622	0.942124				miR-125a-5p/125b-5p/351/670/4319	0.9995	0.331217	0.961996
	miR-199ab-5p	0.9976	0.27829	0.942364

## Sheet: miRDeG
LUC	miRNA	pvalue	qvalue				HCC	miRNA	pvalue	qvalue
	miR-339b/339-5p/3586-5p	0.0085	0.607837					miR-125a-5p/125b-5p/351/670/4319	0.0032	0.341392
	miR-410/344de/344b-1-3p	0.0124	0.607837					miR-135ab/135a-5p	0.0072	0.341392
	miR-96/507/1271	0.0131	0.607837					miR-370	0.0074	0.341392
	miR-326/330/330-5p	0.0354	0.73575					miR-125a-3p/1554	0.0159	0.454934
	miR-370	0.0485	0.761166					miR-149	0.0288	0.522727
	miR-34ac/34bc-5p/449abc/449c-5p	0.0511	0.764798					miR-486-5p/3107	0.0293	0.524371
	miR-486-5p/3107	0.0597	0.774733					miR-21/590-5p	0.0352	0.540787
	miR-223	0.0696	0.783334					miR-154/872	0.0358	0.542199
	miR-93/93a/105/106a/291a-3p/294/295/302abcde/372/373/428/519a/520be/520acd-3p/1378/1420ac	0.0698	0.783484					miR-122/122a/1352	0.0421	0.554927
	miR-130ac/301ab/301b/301b-3p/454/721/4295/3666	0.0724	0.785367					miR-190/190ab	0.0513	0.568527
	miR-224	0.0776	0.788777					miR-326/330/330-5p	0.0609	0.578758
	miR-374ab	0.0789	0.789564					miR-375	0.0615	0.579302
	miR-24/24ab/24-3p	0.0856	0.793259					miR-150/5127	0.0621	0.579836
	miR-191	0.0864	0.793664					miR-136	0.0707	0.586578
	miR-149	0.0892	0.795028					let-7/98/4458/4500	0.0711	0.586855
	miR-384/384-3p	0.0998	0.79953					miR-184	0.0742	0.58891
	miR-335/335-5p	0.1045	0.801247					miR-494	0.0752	0.58954
	miR-378/422a/378bcdefhi	0.1093	0.802855					miR-219-5p/508/508-3p/4782-3p	0.0768	0.590516
	miR-328a/328b-3p	0.1098	0.803015					miR-376c/741-5p	0.0815	0.597521
	miR-496	0.1297	0.80841					miR-488	0.1092	0.665461
	miR-19ab	0.1331	0.809176					miR-339b/339-5p/3586-5p	0.111	0.66909
	miR-377	0.1356	0.809716					miR-33ab/33-5p	0.112	0.671073
	miR-33ab/33-5p	0.1389	0.8104					miR-197	0.1209	0.687725
	miR-21/590-5p	0.1429	0.811188					miR-140/140-5p/876-3p/1244	0.127	0.698198
	miR-26ab/1297/4465	0.1556	0.81343					miR-124/124ab/506	0.1304	0.703735
	miR-431	0.165	0.814873					miR-378/422a/378bcdefhi	0.1355	0.711671
	miR-125a-5p/125b-5p/351/670/4319	0.1662	0.815046					miR-433	0.1372	0.714223
	miR-23abc/23b-3p	0.1741	0.816126					miR-758	0.1391	0.717022
	miR-135ab/135a-5p	0.18	0.816873					miR-202-3p	0.1565	0.740314
	miR-202-3p	0.181	0.816995					miR-193/193b/193a-3p	0.162	0.746899
	miR-128/128ab	0.1827	0.817199					miR-490-3p	0.1629	0.747945
	miR-137/137ab	0.1869	0.817688					miR-224	0.1637	0.748867
	miR-205/205ab	0.198	0.826131					miR-382	0.1699	0.755793
	miR-184	0.2104	0.834684					miR-15abc/16/16abc/195/322/424/497/1907	0.172	0.758054
	miR-196abc	0.2168	0.838778					miR-346	0.1749	0.761107
	miR-185/882/3473/4306/4644	0.2223	0.842137					miR-186	0.1848	0.770974
	miR-455-5p	0.2267	0.844725					miR-194	0.1932	0.778728
	miR-17/17-5p/20ab/20b-5p/93/106ab/427/518a-3p/519d	0.229	0.846044					miR-374ab	0.2037	0.787713
	miR-139-5p	0.2328	0.848176					miR-129-5p/129ab-5p	0.2129	0.795006
	miR-653	0.2364	0.850141					miR-17/17-5p/20ab/20b-5p/93/106ab/427/518a-3p/519d	0.2147	0.796374
	miR-340-5p	0.2507	0.857471					miR-18ab/4735-3p	0.2413	0.814661
	miR-490-3p	0.253	0.858584					miR-185/882/3473/4306/4644	0.2701	0.831085
	miR-376c/741-5p	0.254	0.859062					miR-455-5p	0.2703	0.831189
	miR-134/3118	0.2568	0.860384					miR-504/4725-5p	0.2704	0.831241
	miR-18ab/4735-3p	0.2764	0.868987					miR-134/3118	0.2819	0.837003
	miR-200bc/429/548a	0.2793	0.870171					miR-196abc	0.2844	0.838204
	miR-27abc/27a-3p	0.2844	0.872202					miR-210	0.2947	0.842971
	miR-183	0.2876	0.873444					miR-27abc/27a-3p	0.3062	0.847972
	miR-194	0.2958	0.876519					miR-653	0.3116	0.850212
	miR-9/9ab	0.3011	0.878428					miR-328a/328b-3p	0.3212	0.854035
	miR-193/193b/193a-3p	0.309	0.881167					miR-542-3p	0.3222	0.854422
	miR-133abc	0.3109	0.881807					miR-101/101ab	0.3233	0.854846
	miR-25/32/92abc/363/363-3p/367	0.3186	0.884333					miR-10abc/10a-5p	0.3311	0.857779
	miR-488	0.3593	0.896074					miR-29abcd	0.3571	0.866754
	miR-29abcd	0.3626	0.896922					miR-376abd/376b-3p	0.3581	0.867077
	miR-146ac/146b-5p	0.3721	0.899289					miR-191	0.3632	0.868698
	miR-103a/107/107ab	0.3781	0.900728					miR-203	0.3666	0.869757
	miR-382	0.3842	0.90215					miR-26ab/1297/4465	0.3863	0.875573
	let-7/98/4458/4500	0.3879	0.902993					miR-132/212/212-3p	0.3882	0.876106
	miR-299/299-3p/3563-3p	0.4005	0.905757					miR-93/93a/105/106a/291a-3p/294/295/302abcde/372/373/428/519a/520be/520acd-3p/1378/1420ac	0.3888	0.876274
	miR-129-5p/129ab-5p	0.4121	0.908167					miR-223	0.392	0.87716
	miR-376abd/376b-3p	0.4167	0.909088					miR-485-5p/1698/1703/1962	0.3938	0.877653
	miR-758	0.4182	0.909385					miR-144	0.3991	0.879081
	miR-296-3p	0.4239	0.910494					miR-23abc/23b-3p	0.3998	0.879267
	miR-219-5p/508/508-3p/4782-3p	0.4251	0.910724					miR-137/137ab	0.4102	0.881967
	miR-383	0.4252	0.910743					miR-874	0.4268	0.886034
	miR-124/124ab/506	0.4409	0.913647					miR-592/599	0.4292	0.886599
	miR-539/539-5p	0.4461	0.914568					miR-133abc	0.4463	0.890468
	miR-543	0.4529	0.915743					miR-320abcd/4429	0.4476	0.890752
	miR-338/338-3p	0.4586	0.916702					miR-7/7ab	0.4481	0.89086
	miR-216a	0.4806	0.920211					miR-421	0.4488	0.891012
	miR-503	0.4894	0.921533					miR-34ac/34bc-5p/449abc/449c-5p	0.4572	0.8928
	miR-874	0.4917	0.921872					miR-342-3p	0.4731	0.896028
	miR-592/599	0.5041	0.923647					miR-335/335-5p	0.4786	0.8971
	miR-182	0.509	0.924326					miR-204/204b/211	0.4905	0.899345
	miR-15abc/16/16abc/195/322/424/497/1907	0.5114	0.924655					miR-496	0.4932	0.899841
	miR-142-3p	0.5188	0.925649					miR-31	0.5076	0.902405
	miR-154/872	0.5271	0.926734					miR-19ab	0.5196	0.904443
	miR-504/4725-5p	0.5459	0.929079					miR-214/761/3619-5p	0.5219	0.904825
	miR-150/5127	0.5793	0.932893					miR-218/218a	0.5387	0.907518
	miR-324-5p	0.584	0.933397					miR-142-3p	0.5447	0.908444
	miR-485-5p/1698/1703/1962	0.5899	0.93402					miR-329/329ab/362-3p	0.5501	0.909261
	miR-208ab/208ab-3p	0.6046	0.93552					miR-155	0.5702	0.912179
	miR-217	0.605	0.93556					miR-205/205ab	0.5716	0.912375
	miR-505/505-3p	0.6056	0.93562					miR-96/507/1271	0.5742	0.912737
	miR-491-5p	0.6062	0.93568					miR-141/200a	0.5772	0.913151
	miR-199ab-5p	0.6112	0.936172					miR-410/344de/344b-1-3p	0.6008	0.916277
	miR-300/381/539-3p	0.6185	0.936878					miR-9/9ab	0.6016	0.916379
	miR-144	0.6283	0.937801					miR-338/338-3p	0.6023	0.916468
	miR-379/1193-5p/3529	0.6321	0.938152					miR-200bc/429/548a	0.6207	0.918743
	miR-145	0.6342	0.938344					miR-22/22-3p	0.6302	0.91987
	miR-346	0.6603	0.940637					miR-300/381/539-3p	0.6308	0.91994
	miR-181abcd/4262	0.669	0.941363					miR-128/128ab	0.637	0.920657
	miR-221/222/222ab/1928	0.6704	0.941479					miR-33a-3p/365/365-3p	0.6377	0.920738
	miR-125a-3p/1554	0.6858	0.942717					miR-876-5p/3167	0.6427	0.921306
	miR-542-3p	0.6871	0.94282					miR-146ac/146b-5p	0.6555	0.922724
	miR-873	0.6884	0.942921					miR-875-5p	0.6634	0.923574
	miR-10abc/10a-5p	0.6955	0.943471					miR-183	0.672	0.924478
	miR-361-5p	0.7121	0.944716					miR-30abcdef/30abe-5p/384-5p	0.6922	0.92652
	miR-290-5p/292-5p/371-5p/293	0.7123	0.944731					miR-145	0.6973	0.927018
	miR-499-5p	0.7227	0.945483					miR-139-5p	0.7335	0.930369
	miR-375	0.7525	0.947528					miR-299/299-3p/3563-3p	0.7344	0.930448
	miR-214/761/3619-5p	0.7628	0.9482					miR-505/505-3p	0.7466	0.931507
	miR-122/122a/1352	0.7646	0.948316					miR-192/215	0.7522	0.931982
	miR-590-3p	0.7649	0.948335					miR-216b/216b-5p	0.7546	0.932184
	miR-210	0.7818	0.949395					miR-103a/107/107ab	0.7565	0.932343
	miR-101/101ab	0.7858	0.94964					miR-221/222/222ab/1928	0.7581	0.932476
	miR-148ab-3p/152	0.7865	0.949683					miR-411	0.7608	0.932699
	miR-138/138ab	0.7959	0.950247					miR-340-5p	0.78	0.934247
	miR-186	0.7989	0.950425					miR-324-5p	0.7817	0.934381
	miR-141/200a	0.8224	0.951773					miR-143/1721/4770	0.7931	0.935263
	miR-1ab/206/613	0.8258	0.951962					miR-290-5p/292-5p/371-5p/293	0.7932	0.935271
	miR-33a-3p/365/365-3p	0.8312	0.95226					miR-503	0.7942	0.935347
	miR-216b/216b-5p	0.834	0.952412					miR-873	0.8083	0.936403
	miR-448/448-3p	0.8536	0.953454					miR-491-5p	0.8165	0.937001
	miR-22/22-3p	0.8585	0.953707					miR-1ab/206/613	0.8223	0.937418
	miR-140/140-5p/876-3p/1244	0.894	0.955464					miR-99ab/100	0.8261	0.937688
	miR-876-5p/3167	0.8953	0.955526					miR-379/1193-5p/3529	0.8377	0.938497
	miR-143/1721/4770	0.9043	0.955949					miR-28-5p/708/1407/1653/3139	0.84	0.938656
	miR-99ab/100	0.9047	0.955967					miR-543	0.8551	0.939674
	miR-190/190ab	0.9068	0.956065					miR-24/24ab/24-3p	0.8564	0.93976
	miR-329/329ab/362-3p	0.9079	0.956116					miR-148ab-3p/152	0.8761	0.941034
	miR-342-3p	0.9114	0.956277					miR-126-3p	0.8877	0.94176
	miR-494	0.9127	0.956336					miR-182	0.8967	0.942311
	miR-132/212/212-3p	0.928	0.957025					miR-384/384-3p	0.8974	0.942353
	miR-30abcdef/30abe-5p/384-5p	0.9283	0.957039					miR-431	0.9091	0.943053
	miR-155	0.9293	0.957083					miR-25/32/92abc/363/363-3p/367	0.9133	0.9433
	miR-203	0.9314	0.957175					miR-181abcd/4262	0.9368	0.944643
	miR-7/7ab	0.9327	0.957233					miR-590-3p	0.9477	0.945245
	miR-192/215	0.9339	0.957285					miR-138/138ab	0.9513	0.945441
	miR-197	0.9439	0.957719					miR-130ac/301ab/301b/301b-3p/454/721/4295/3666	0.9519	0.945474
	miR-218/218a	0.9466	0.957834					miR-495/1192	0.9522	0.94549
	miR-495/1192	0.9494	0.957953					miR-208ab/208ab-3p	0.9542	0.945598
	miR-204/204b/211	0.9566	0.958256					miR-377	0.9558	0.945684
	miR-28-5p/708/1407/1653/3139	0.9614	0.958456					miR-448/448-3p	0.962	0.946015
	miR-411	0.9622	0.958489					miR-296-3p	0.9627	0.946052
	miR-875-5p	0.964	0.958564					miR-539/539-5p	0.9734	0.946614
	miR-31	0.9641	0.958568					miR-153	0.9776	0.946831
	miR-136	0.9663	0.958658					miR-499-5p	0.9784	0.946872
	miR-544/544ab/544-3p	0.9689	0.958765					miR-361-5p	0.9816	0.947036
	miR-153	0.9726	0.958915					miR-544/544ab/544-3p	0.9819	0.947051
	miR-433	0.9852	0.959419					miR-425/425-5p/489	0.9825	0.947082
	miR-425/425-5p/489	0.9865	0.95947					miR-199ab-5p	0.9884	0.947381
	miR-320abcd/4429	0.9914	0.959663					miR-217	0.9899	0.947457
	miR-421	0.9941	0.959768					miR-216a	0.9931	0.947617
								miR-383	0.9933	0.947627

## Sheet: miRKM-LUC
K=5	miRNA	pvalue	qvalue		K=10	miRNA	pvalue	qvalue
	miR-125a-5p/125b-5p/351/670/4319	0	0			miR-26ab/1297/4465	0	0
	miR-26ab/1297/4465	0	0			miR-29abcd	0	0
	miR-149	0.0017	0.0684924			miR-24/24ab/24-3p	0.001	0.0416167
	miR-290-5p/292-5p/371-5p/293	0.0042	0.11498			miR-34ac/34bc-5p/449abc/449c-5p	0.003	0.0878027
	miR-410/344de/344b-1-3p	0.0112	0.161594			miR-125a-5p/125b-5p/351/670/4319	0.0049	0.111874
	miR-486-5p/3107	0.0113	0.161943			miR-290-5p/292-5p/371-5p/293	0.0069	0.127924
	miR-376c/741-5p	0.0115	0.162626			miR-149	0.0082	0.135474
	miR-874	0.0122	0.164881			miR-134/3118	0.0089	0.138896
	miR-134/3118	0.0123	0.165187			miR-874	0.0113	0.153181
	miR-34ac/34bc-5p/449abc/449c-5p	0.0144	0.174051			miR-200bc/429/548a	0.0131	0.161652
	miR-96/507/1271	0.019	0.197736			miR-431	0.0149	0.168729
	miR-376abd/376b-3p	0.0201	0.202455			miR-15abc/16/16abc/195/322/424/497/1907	0.0198	0.183171
	miR-146ac/146b-5p	0.0271	0.232821			miR-202-3p	0.0206	0.185041
	miR-370	0.0278	0.235373			miR-370	0.0208	0.185492
	miR-29abcd	0.035	0.25789			miR-374ab	0.031	0.228709
	miR-653	0.0437	0.278359			miR-19ab	0.0336	0.237438
	miR-455-5p	0.0439	0.278765			miR-455-5p	0.0398	0.255555
	miR-378/422a/378bcdefhi	0.0458	0.282495			miR-340-5p	0.0431	0.26391
	miR-19ab	0.0476	0.285837			miR-382	0.0433	0.264392
	miR-25/32/92abc/363/363-3p/367	0.055	0.297903			miR-339b/339-5p/3586-5p	0.0442	0.266526
	miR-326/330/330-5p	0.0583	0.302553			miR-542-3p	0.0475	0.273915
	miR-133abc	0.0597	0.30441			miR-205/205ab	0.0504	0.279896
	miR-223	0.0598	0.30454			miR-130ac/301ab/301b/301b-3p/454/721/4295/3666	0.0542	0.287095
	miR-346	0.0607	0.305698			miR-185/882/3473/4306/4644	0.0557	0.289756
	miR-93/93a/105/106a/291a-3p/294/295/302abcde/372/373/428/519a/520be/520acd-3p/1378/1420ac	0.0705	0.318883			miR-494	0.0675	0.318921
	let-7/98/4458/4500	0.0715	0.320079			miR-133abc	0.0678	0.319593
	miR-374ab	0.0753	0.324407			miR-183	0.0714	0.327419
	miR-21/590-5p	0.0776	0.326873			miR-335/335-5p	0.0755	0.335828
	miR-214/761/3619-5p	0.0787	0.328013			miR-326/330/330-5p	0.0815	0.347263
	miR-130ac/301ab/301b/301b-3p/454/721/4295/3666	0.086	0.342039			miR-377	0.0849	0.353326
	miR-377	0.0916	0.351958			miR-490-3p	0.0915	0.368509
	miR-384/384-3p	0.0957	0.358804			miR-96/507/1271	0.1	0.386798
	miR-194	0.0997	0.365171			let-7/98/4458/4500	0.1095	0.405596
	miR-33ab/33-5p	0.1257	0.412172			miR-128/128ab	0.1127	0.411575
	miR-185/882/3473/4306/4644	0.1259	0.412495			miR-224	0.114	0.413956
	miR-183	0.129	0.417442			miR-486-5p/3107	0.1163	0.41881
	miR-124/124ab/506	0.1392	0.432893			miR-154/872	0.1345	0.454558
	miR-17/17-5p/20ab/20b-5p/93/106ab/427/518a-3p/519d	0.1496	0.447453			miR-543	0.1384	0.461654
	miR-103a/107/107ab	0.1605	0.461565			miR-129-5p/129ab-5p	0.1386	0.462013
	miR-496	0.1618	0.463176			miR-196abc	0.1571	0.493262
	miR-24/24ab/24-3p	0.1656	0.467801			miR-376abd/376b-3p	0.1629	0.502325
	miR-224	0.1749	0.478623			miR-223	0.1739	0.518653
	miR-335/335-5p	0.1769	0.480862			miR-376c/741-5p	0.182	0.530007
	miR-196abc	0.1794	0.48362			miR-214/761/3619-5p	0.1838	0.532458
	miR-339b/339-5p/3586-5p	0.1864	0.491103			miR-758	0.1843	0.533134
	miR-202-3p	0.1901	0.494923			miR-146ac/146b-5p	0.1847	0.533674
	miR-27abc/27a-3p	0.1949	0.499746			miR-378/422a/378bcdefhi	0.1949	0.547024
	miR-340-5p	0.2007	0.505383			miR-296-3p	0.1996	0.552921
	miR-135ab/135a-5p	0.2089	0.514364			miR-103a/107/107ab	0.2023	0.55624
	miR-216a	0.223	0.528909			miR-217	0.2346	0.592437
	miR-296-3p	0.227	0.532843			miR-135ab/135a-5p	0.249	0.606737
	miR-138/138ab	0.2334	0.538971			miR-221/222/222ab/1928	0.2512	0.608834
	miR-490-3p	0.2334	0.538971			miR-93/93a/105/106a/291a-3p/294/295/302abcde/372/373/428/519a/520be/520acd-3p/1378/1420ac	0.2531	0.610627
	miR-30abcdef/30abe-5p/384-5p	0.2421	0.548051			miR-383	0.2555	0.612869
	miR-299/299-3p/3563-3p	0.2603	0.565935			miR-193/193b/193a-3p	0.262	0.618812
	miR-137/137ab	0.2644	0.56977			miR-346	0.269	0.625012
	miR-139-5p	0.267	0.572167			miR-9/9ab	0.2988	0.649295
	miR-129-5p/129ab-5p	0.2884	0.590926			miR-329/329ab/362-3p	0.3235	0.667159
	miR-758	0.2969	0.597929			miR-592/599	0.324	0.667502
	miR-200bc/429/548a	0.2988	0.599462			miR-299/299-3p/3563-3p	0.3509	0.684961
	miR-143/1721/4770	0.3022	0.602175			miR-219-5p/508/508-3p/4782-3p	0.3628	0.692113
	miR-205/205ab	0.3064	0.605477			miR-137/137ab	0.3742	0.698666
	miR-23abc/23b-3p	0.3167	0.613347			miR-448/448-3p	0.3838	0.703973
	miR-15abc/16/16abc/195/322/424/497/1907	0.3252	0.619609			miR-17/17-5p/20ab/20b-5p/93/106ab/427/518a-3p/519d	0.3847	0.70446
	miR-181abcd/4262	0.3671	0.647731			miR-124/124ab/506	0.4009	0.712975
	miR-197	0.3919	0.6625			miR-300/381/539-3p	0.4108	0.717941
	miR-382	0.3938	0.663581			miR-208ab/208ab-3p	0.4218	0.723261
	miR-144	0.4001	0.667114			miR-338/338-3p	0.4384	0.73092
	miR-191	0.4248	0.680282			miR-496	0.442	0.732526
	miR-485-5p/1698/1703/1962	0.4256	0.680691			miR-488	0.4522	0.736972
	miR-499-5p	0.4261	0.680946			miR-1ab/206/613	0.4536	0.737571
	miR-543	0.4298	0.682821			miR-379/1193-5p/3529	0.4549	0.738124
	miR-431	0.4524	0.693815			miR-503	0.4577	0.739309
	miR-193/193b/193a-3p	0.4553	0.695171			miR-25/32/92abc/363/363-3p/367	0.4613	0.740816
	miR-122/122a/1352	0.4792	0.705903			miR-23abc/23b-3p	0.4707	0.74467
	miR-154/872	0.4983	0.713951			miR-181abcd/4262	0.4746	0.746236
	miR-18ab/4735-3p	0.5223	0.72346			miR-384/384-3p	0.4843	0.750048
	miR-128/128ab	0.5257	0.724756			miR-33a-3p/365/365-3p	0.4891	0.751893
	miR-9/9ab	0.5361	0.728647			miR-150/5127	0.494	0.753748
	miR-199ab-5p	0.5438	0.731457			miR-342-3p	0.4943	0.75386
	miR-592/599	0.5469	0.732572			miR-21/590-5p	0.495	0.754123
	miR-145	0.547	0.732608			miR-653	0.4987	0.755501
	miR-184	0.5509	0.733998			miR-491-5p	0.5013	0.75646
	miR-221/222/222ab/1928	0.5719	0.741238			miR-197	0.5086	0.759114
	miR-324-5p	0.5734	0.74174			miR-328a/328b-3p	0.5089	0.759222
	miR-328a/328b-3p	0.5747	0.742174			miR-143/1721/4770	0.5177	0.762342
	miR-150/5127	0.5869	0.746173			miR-194	0.52	0.763144
	miR-338/338-3p	0.605	0.751882			miR-873	0.5365	0.768744
	miR-141/200a	0.6235	0.757459			miR-499-5p	0.5691	0.779064
	miR-383	0.6244	0.757724			miR-216a	0.5745	0.780686
	miR-7/7ab	0.6244	0.757724			miR-544/544ab/544-3p	0.5919	0.785751
	miR-300/381/539-3p	0.6431	0.7631			miR-410/344de/344b-1-3p	0.5921	0.785808
	miR-505/505-3p	0.6476	0.764358			miR-139-5p	0.6143	0.791938
	miR-503	0.6531	0.765878			miR-485-5p/1698/1703/1962	0.6185	0.793059
	miR-491-5p	0.6588	0.767432			miR-28-5p/708/1407/1653/3139	0.6211	0.793746
	miR-504/4725-5p	0.6742	0.771531			miR-504/4725-5p	0.6335	0.796964
	miR-101/101ab	0.7055	0.779431			miR-216b/216b-5p	0.6339	0.797066
	miR-1ab/206/613	0.7254	0.784176			miR-324-5p	0.6461	0.800132
	miR-125a-3p/1554	0.7276	0.784688			miR-184	0.6534	0.801923
	miR-31	0.7337	0.786095			miR-361-5p	0.66	0.803514
	miR-488	0.7352	0.786439			miR-539/539-5p	0.6702	0.805924
	miR-342-3p	0.7364	0.786712			miR-505/505-3p	0.674	0.806807
	miR-219-5p/508/508-3p/4782-3p	0.742	0.787981			miR-148ab-3p/152	0.6799	0.808162
	miR-208ab/208ab-3p	0.7497	0.789701			miR-145	0.6851	0.809341
	miR-22/22-3p	0.7512	0.790032			miR-218/218a	0.6994	0.812508
	miR-361-5p	0.752	0.790209			miR-199ab-5p	0.7157	0.815992
	miR-217	0.7545	0.790759			miR-22/22-3p	0.721	0.817097
	miR-204/204b/211	0.7571	0.791327			miR-30abcdef/30abe-5p/384-5p	0.7241	0.817738
	miR-539/539-5p	0.7574	0.791393			miR-186	0.7244	0.8178
	miR-186	0.7869	0.79763			miR-122/122a/1352	0.7284	0.818619
	miR-495/1192	0.7941	0.799097			miR-142-3p	0.7395	0.820853
	miR-590-3p	0.7949	0.799258			miR-132/212/212-3p	0.7431	0.821566
	miR-542-3p	0.7978	0.799842			miR-210	0.7608	0.824991
	miR-210	0.8071	0.801691			miR-18ab/4735-3p	0.7619	0.8252
	miR-28-5p/708/1407/1653/3139	0.8188	0.803969			miR-590-3p	0.7637	0.82554
	miR-203	0.8288	0.805875			miR-144	0.7742	0.827498
	miR-375	0.8439	0.808684			miR-433	0.7784	0.828269
	miR-425/425-5p/489	0.8463	0.809123			miR-155	0.7799	0.828542
	miR-379/1193-5p/3529	0.847	0.809251			miR-203	0.789	0.830184
	miR-148ab-3p/152	0.8575	0.811145			miR-138/138ab	0.7971	0.831619
	miR-190/190ab	0.8645	0.812388			miR-495/1192	0.7997	0.832075
	miR-218/218a	0.8722	0.813735			miR-7/7ab	0.8004	0.832197
	miR-448/448-3p	0.8727	0.813822			miR-141/200a	0.8041	0.83284
	miR-10abc/10a-5p	0.8741	0.814065			miR-27abc/27a-3p	0.8101	0.833872
	miR-192/215	0.8753	0.814272			miR-204/204b/211	0.8152	0.83474
	miR-873	0.878	0.814738			miR-182	0.8201	0.835565
	miR-182	0.8911	0.816963			miR-140/140-5p/876-3p/1244	0.8225	0.835966
	miR-411	0.8937	0.817398			miR-10abc/10a-5p	0.8229	0.836033
	miR-876-5p/3167	0.9064	0.819495			miR-191	0.8271	0.836729
	miR-99ab/100	0.9116	0.820339			miR-153	0.8498	0.840395
	miR-155	0.9196	0.821624			miR-33ab/33-5p	0.9077	0.849039
	miR-329/329ab/362-3p	0.9208	0.821815			miR-425/425-5p/489	0.9108	0.849475
	miR-216b/216b-5p	0.9227	0.822116			miR-99ab/100	0.9196	0.8507
	miR-142-3p	0.9379	0.824493			miR-101/101ab	0.9197	0.850714
	miR-433	0.9465	0.82581			miR-190/190ab	0.9253	0.851483
	miR-33a-3p/365/365-3p	0.9469	0.825871			miR-192/215	0.9372	0.853092
	miR-494	0.9646	0.828518			miR-375	0.9519	0.855032
	miR-544/544ab/544-3p	0.965	0.828577			miR-125a-3p/1554	0.9522	0.855071
	miR-140/140-5p/876-3p/1244	0.9752	0.830065			miR-31	0.9531	0.855188
	miR-875-5p	0.9847	0.831429			miR-876-5p/3167	0.9552	0.85546
	miR-153	0.9878	0.831869			miR-875-5p	0.9789	0.858464
	miR-136	0.9882	0.831925			miR-136	0.9794	0.858527
	miR-421	0.9902	0.832208			miR-411	0.9858	0.859316
	miR-320abcd/4429	0.9933	0.832644			miR-320abcd/4429	0.9897	0.859792
	miR-132/212/212-3p	0.9954	0.832938			miR-421	0.9936	0.860266

## Sheet: miRKM-HCC
K=5	miRNA	pvalue	qvalue		K=10	miRNA	pvalue	qvalue
	miR-125a-5p/125b-5p/351/670/4319	0	0			miR-122/122a/1352	0	0
	miR-370	0	0			miR-125a-5p/125b-5p/351/670/4319	0	0
	miR-504/4725-5p	0.0009	0.02195			miR-219-5p/508/508-3p/4782-3p	0.0034	0.0938668
	miR-144	0.001	0.0229256			miR-21/590-5p	0.0039	0.100016
	miR-149	0.001	0.0229256			miR-144	0.0047	0.108223
	miR-21/590-5p	0.0015	0.028657			miR-370	0.0089	0.143889
	miR-193/193b/193a-3p	0.0099	0.145004			miR-494	0.0096	0.147865
	miR-329/329ab/362-3p	0.0107	0.153315			miR-146ac/146b-5p	0.0115	0.156978
	miR-197	0.02	0.23149			miR-7/7ab	0.0127	0.161736
	miR-7/7ab	0.0242	0.257731			miR-133abc	0.0146	0.168091
	miR-29abcd	0.0328	0.300222			miR-197	0.017	0.177929
	miR-378/422a/378bcdefhi	0.0372	0.317653			miR-216b/216b-5p	0.0292	0.248062
	miR-185/882/3473/4306/4644	0.0398	0.326895			miR-185/882/3473/4306/4644	0.0321	0.261014
	miR-122/122a/1352	0.0443	0.341329			miR-203	0.0322	0.261441
	miR-134/3118	0.0449	0.34312			miR-491-5p	0.038	0.284212
	miR-485-5p/1698/1703/1962	0.0551	0.369903			miR-874	0.0409	0.294303
	miR-486-5p/3107	0.0671	0.394121			miR-214/761/3619-5p	0.049	0.318949
	miR-30abcdef/30abe-5p/384-5p	0.0673	0.394474			miR-326/330/330-5p	0.0558	0.336277
	miR-150/5127	0.0759	0.408355			miR-134/3118	0.0641	0.354234
	miR-210	0.085	0.420759			miR-18ab/4735-3p	0.0756	0.374696
	miR-9/9ab	0.0949	0.432182			miR-135ab/135a-5p	0.0814	0.383494
	miR-136	0.1016	0.438928			miR-200bc/429/548a	0.0942	0.400135
	miR-146ac/146b-5p	0.1016	0.438928			miR-24/24ab/24-3p	0.097	0.403348
	miR-23abc/23b-3p	0.1022	0.439499			miR-33ab/33-5p	0.098	0.404462
	miR-340-5p	0.1025	0.439782			miR-328a/328b-3p	0.1049	0.411723
	miR-494	0.1036	0.44081			miR-485-5p/1698/1703/1962	0.1125	0.418939
	miR-202-3p	0.1091	0.445703			miR-149	0.1198	0.425207
	miR-758	0.1093	0.445874			miR-139-5p	0.1234	0.428087
	miR-203	0.1187	0.45337			miR-421	0.1235	0.428165
	miR-503	0.1308	0.46172			miR-140/140-5p/876-3p/1244	0.129	0.432316
	miR-214/761/3619-5p	0.1324	0.46273			miR-26ab/1297/4465	0.1351	0.436608
	miR-200bc/429/548a	0.1343	0.463904			miR-193/193b/193a-3p	0.145	0.442958
	miR-132/212/212-3p	0.1439	0.469441			miR-339b/339-5p/3586-5p	0.1517	0.446874
	miR-421	0.147	0.4711			miR-30abcdef/30abe-5p/384-5p	0.152	0.447043
	miR-184	0.151	0.473156			miR-376abd/376b-3p	0.1544	0.448375
	miR-876-5p/3167	0.1547	0.474978			miR-542-3p	0.1552	0.448811
	miR-326/330/330-5p	0.1574	0.476262			miR-33a-3p/365/365-3p	0.1639	0.453332
	miR-375	0.1687	0.481254			miR-136	0.1682	0.455424
	miR-192/215	0.1738	0.483325			miR-338/338-3p	0.1796	0.460566
	miR-26ab/1297/4465	0.1827	0.4867			miR-376c/741-5p	0.1796	0.460566
	miR-24/24ab/24-3p	0.185	0.487526			miR-335/335-5p	0.1808	0.461076
	miR-874	0.1904	0.489398			miR-154/872	0.1987	0.468061
	miR-382	0.1988	0.492134			miR-210	0.2004	0.468669
	miR-101/101ab	0.2051	0.494057			miR-155	0.2044	0.470067
	miR-124/124ab/506	0.2052	0.494086			miR-103a/107/107ab	0.2061	0.470647
	miR-196abc	0.2115	0.495907			miR-378/422a/378bcdefhi	0.2063	0.470715
	miR-154/872	0.2197	0.498138			miR-25/32/92abc/363/363-3p/367	0.2064	0.470748
	miR-93/93a/105/106a/291a-3p/294/295/302abcde/372/373/428/519a/520be/520acd-3p/1378/1420ac	0.2209	0.498452			miR-543	0.2081	0.471319
	miR-25/32/92abc/363/363-3p/367	0.2241	0.499276			miR-137/137ab	0.2118	0.472533
	miR-218/218a	0.2243	0.499327			miR-142-3p	0.2132	0.472984
	miR-96/507/1271	0.2256	0.499655			miR-340-5p	0.215	0.473555
	miR-10abc/10a-5p	0.2268	0.499954			miR-503	0.2272	0.477222
	miR-133abc	0.2585	0.521802			miR-196abc	0.2286	0.477621
	miR-183	0.2644	0.525468			miR-22/22-3p	0.2357	0.479581
	miR-320abcd/4429	0.2672	0.527169			miR-382	0.2394	0.480563
	miR-374ab	0.2676	0.527409			miR-592/599	0.24	0.48072
	miR-488	0.2714	0.529673			miR-184	0.2405	0.48085
	miR-142-3p	0.2727	0.530438			miR-374ab	0.2457	0.482175
	miR-15abc/16/16abc/195/322/424/497/1907	0.2736	0.530964			miR-132/212/212-3p	0.2473	0.482573
	miR-135ab/135a-5p	0.2902	0.540253			miR-504/4725-5p	0.2523	0.484798
	miR-103a/107/107ab	0.2932	0.541852			miR-217	0.2543	0.48677
	miR-219-5p/508/508-3p/4782-3p	0.2946	0.54259			miR-101/101ab	0.2641	0.49622
	let-7/98/4458/4500	0.3018	0.546308			miR-130ac/301ab/301b/301b-3p/454/721/4295/3666	0.2729	0.504414
	miR-544/544ab/544-3p	0.3076	0.549211			miR-192/215	0.307	0.533799
	miR-376c/741-5p	0.3203	0.5553			miR-324-5p	0.3217	0.545418
	miR-33ab/33-5p	0.3253	0.557601			miR-93/93a/105/106a/291a-3p/294/295/302abcde/372/373/428/519a/520be/520acd-3p/1378/1420ac	0.3299	0.551651
	miR-376abd/376b-3p	0.3317	0.560472			miR-34ac/34bc-5p/449abc/449c-5p	0.332	0.55322
	miR-186	0.3443	0.565892			miR-384/384-3p	0.3417	0.560326
	miR-491-5p	0.354	0.569867			miR-125a-3p/1554	0.342	0.560542
	miR-125a-3p/1554	0.3607	0.572519			miR-150/5127	0.3593	0.57266
	miR-339b/339-5p/3586-5p	0.3645	0.57399			miR-431	0.3621	0.574558
	miR-342-3p	0.3696	0.575928			miR-433	0.3638	0.575703
	miR-496	0.3712	0.576528			miR-124/124ab/506	0.3721	0.581203
	miR-191	0.3725	0.577013			miR-129-5p/129ab-5p	0.3919	0.593767
	miR-217	0.3789	0.580614			miR-375	0.4192	0.609902
	miR-433	0.4008	0.594231			miR-488	0.4204	0.610582
	miR-383	0.4027	0.595371			miR-186	0.4372	0.619858
	miR-328a/328b-3p	0.4056	0.597098			miR-486-5p/3107	0.4383	0.620449
	miR-190/190ab	0.4084	0.598752			miR-544/544ab/544-3p	0.4478	0.625486
	miR-129-5p/129ab-5p	0.4334	0.612939			miR-410/344de/344b-1-3p	0.4551	0.629266
	miR-17/17-5p/20ab/20b-5p/93/106ab/427/518a-3p/519d	0.4351	0.613867			miR-148ab-3p/152	0.4654	0.634472
	miR-155	0.4495	0.621556			miR-181abcd/4262	0.473	0.63822
	miR-592/599	0.4612	0.627581			miR-138/138ab	0.4774	0.640356
	miR-34ac/34bc-5p/449abc/449c-5p	0.4627	0.62834			miR-17/17-5p/20ab/20b-5p/93/106ab/427/518a-3p/519d	0.4785	0.640885
	miR-141/200a	0.4648	0.629396			let-7/98/4458/4500	0.4906	0.646613
	miR-140/140-5p/876-3p/1244	0.4703	0.632136			miR-296-3p	0.4916	0.647078
	miR-542-3p	0.5017	0.647033			miR-875-5p	0.4957	0.648972
	miR-194	0.5129	0.652059			miR-221/222/222ab/1928	0.4993	0.650619
	miR-410/344de/344b-1-3p	0.5351	0.661609			miR-182	0.5019	0.651798
	miR-224	0.5362	0.662069			miR-141/200a	0.503	0.652295
	miR-653	0.5381	0.66286			miR-653	0.5109	0.655821
	miR-139-5p	0.5569	0.670491			miR-31	0.5204	0.659968
	miR-18ab/4735-3p	0.5654	0.673829			miR-320abcd/4429	0.5223	0.660785
	miR-216b/216b-5p	0.5725	0.676566			miR-23abc/23b-3p	0.5228	0.661
	miR-205/205ab	0.5908	0.683412			miR-290-5p/292-5p/371-5p/293	0.5287	0.66351
	miR-543	0.5984	0.686171			miR-9/9ab	0.5305	0.664268
	miR-204/204b/211	0.6046	0.688387			miR-190/190ab	0.5364	0.66673
	miR-490-3p	0.6117	0.690886			miR-202-3p	0.5397	0.668092
	miR-431	0.6181	0.693104			miR-194	0.5561	0.674696
	miR-335/335-5p	0.6232	0.694849			miR-499-5p	0.587	0.686451
	miR-22/22-3p	0.6254	0.695596			miR-346	0.5879	0.68678
	miR-27abc/27a-3p	0.6256	0.695663			miR-153	0.5934	0.68878
	miR-99ab/100	0.6307	0.69738			miR-29abcd	0.6141	0.696082
	miR-208ab/208ab-3p	0.6442	0.701831			miR-191	0.6242	0.699522
	miR-137/137ab	0.6752	0.711572			miR-96/507/1271	0.6265	0.700295
	miR-539/539-5p	0.678	0.71242			miR-329/329ab/362-3p	0.6327	0.702357
	miR-221/222/222ab/1928	0.7051	0.720383			miR-455-5p	0.6546	0.709422
	miR-290-5p/292-5p/371-5p/293	0.7097	0.721691			miR-383	0.6576	0.710364
	miR-145	0.7157	0.723378			miR-448/448-3p	0.6627	0.71195
	miR-296-3p	0.722	0.725129			miR-505/505-3p	0.6641	0.712383
	miR-448/448-3p	0.7281	0.726802			miR-10abc/10a-5p	0.6839	0.718365
	miR-181abcd/4262	0.7339	0.728375			miR-224	0.6866	0.719161
	miR-138/138ab	0.7531	0.733454			miR-15abc/16/16abc/195/322/424/497/1907	0.6925	0.720886
	miR-875-5p	0.7646	0.736406			miR-496	0.7431	0.734853
	miR-499-5p	0.7772	0.739567			miR-223	0.7456	0.735506
	miR-299/299-3p/3563-3p	0.7826	0.740898			miR-342-3p	0.7458	0.735559
	miR-505/505-3p	0.7885	0.742337			miR-19ab	0.7535	0.737552
	miR-324-5p	0.7945	0.743785			miR-128/128ab	0.7736	0.742616
	miR-223	0.8011	0.745358			miR-590-3p	0.79	0.746605
	miR-455-5p	0.807	0.746748			miR-379/1193-5p/3529	0.7937	0.747488
	miR-143/1721/4770	0.8108	0.747636			miR-873	0.7984	0.748601
	miR-377	0.8202	0.749804			miR-143/1721/4770	0.8055	0.750263
	miR-19ab	0.8256	0.751033			miR-126-3p	0.8086	0.750982
	miR-153	0.8292	0.751846			miR-183	0.8101	0.751329
	miR-28-5p/708/1407/1653/3139	0.8298	0.751981			miR-495/1192	0.8123	0.751835
	miR-338/338-3p	0.8661	0.75988			miR-758	0.8228	0.754224
	miR-128/128ab	0.8826	0.763306			miR-28-5p/708/1407/1653/3139	0.8266	0.755077
	miR-346	0.8898	0.764771			miR-27abc/27a-3p	0.8287	0.755546
	miR-300/381/539-3p	0.89	0.764812			miR-218/218a	0.8379	0.757579
	miR-148ab-3p/152	0.8974	0.766298			miR-490-3p	0.8394	0.757907
	miR-873	0.8994	0.766696			miR-876-5p/3167	0.851	0.760417
	miR-425/425-5p/489	0.9146	0.76968			miR-411	0.854	0.761057
	miR-411	0.9206	0.770838			miR-539/539-5p	0.8604	0.762412
	miR-130ac/301ab/301b/301b-3p/454/721/4295/3666	0.9232	0.771335			miR-299/299-3p/3563-3p	0.8613	0.762602
	miR-182	0.9238	0.77145			miR-205/205ab	0.8647	0.763314
	miR-33a-3p/365/365-3p	0.9262	0.771907			miR-377	0.8648	0.763335
	miR-495/1192	0.929	0.772438			miR-145	0.8717	0.764768
	miR-384/384-3p	0.9322	0.773042			miR-1ab/206/613	0.9236	0.775012
	miR-216a	0.939	0.774315			miR-99ab/100	0.9426	0.778543
	miR-1ab/206/613	0.9503	0.776398			miR-208ab/208ab-3p	0.9527	0.780375
	miR-31	0.954	0.777072			miR-204/204b/211	0.9543	0.780663
	miR-199ab-5p	0.9607	0.778282			miR-300/381/539-3p	0.9575	0.781235
	miR-126-3p	0.9729	0.780452			miR-425/425-5p/489	0.9669	0.7829
	miR-379/1193-5p/3529	0.9736	0.780575			miR-199ab-5p	0.9759	0.784471
	miR-361-5p	0.9828	0.782182			miR-216a	0.9881	0.786564
	miR-590-3p	0.9956	0.784378			miR-361-5p	0.9991	0.788417
